# Supplementary material for: Supra­molecular hydrogen-bonding patterns in a 1:1 co-crystal of the N(7)—H tautomeric form of N 6-benzoyl­adenine with 4-hy­droxy­benzoic acid
Source: Acta Crystallogr E Crystallogr Commun. 2017 Feb 17;73(Pt 3):383–6. doi: 10.1107/S2056989017002171 (PMC5347060; doi:10.1107/S2056989017002171)
Supplement: Supplementary file 1 [file e-73-00383-sup1.cif]

##############################################################################
#                                                                            #
# This CIF contains the data in a paper accepted for publication in          #
# Acta Crystallographica Section E. It conforms to the requirements of       #
# Notes for Authors for Acta Crystallographica Section E, and has been       #
# peer reviewed under the auspices of the IUCr Commission on Journals.       #
#                                                                            #
# Full details of the Crystallographic Information File format               #
# are given in the paper "The Crystallographic Information File (CIF):       #
# a New Standard Archive File for Crystallography" by S. R. Hall, F. H.      #
# Allen and I. D. Brown [Acta Cryst. (1991), A47, 655-685].                  #
#                                                                            #
# The current version of the core CIF dictionary is obtainable from          #
# ftp://ftp.iucr.org/pub/cif_core.dic.                                       #
#                                                                            #
# Software is freely available for graphical display of the structure(s)     #
# in this CIF. For information consult the CIF software page                 #
# http://www.iucr.org/resources/cif/software.                                #
#                                                                            #
# This file may be used for bona fide research purposes within the           #
# scientific community so long as proper attribution is given to the journal # 
# article from which it was obtained.                                        #
#                                                                            #
##############################################################################
data_I
_audit_creation_method     'SHELXL-2014/7'
_journal_date_recd_electronic     2017-02-07
_journal_date_accepted     2017-02-09
_journal_name_full     'Acta Crystallographica, Section E'
_journal_year     2017
_journal_volume     73
_journal_issue      3
_journal_page_first     383
_journal_page_last     386
_journal_paper_category     GO
_journal_paper_doi     10.1107/S2056989017002171
_journal_coeditor_code     HG5481
_publ_contact_author_name
;
Packianathan Thomas Muthiah
;
_publ_contact_author_address
;
School of Chemistry, Bharathidasan University,
Tiruchirappalli 620 024,
Tamilnadu,
India
;
_publ_contact_author_email     tommtrichy@yahoo.co.in
_publ_contact_author_fax     ?
_publ_contact_author_phone     ?
_publ_section_title
;
Supramolecular hydrogen-bonding patterns in a 1:1 co-crystal of the N(7)---H
tautomeric form of <i>N</i>^6^-benzoyladenine with 4-hydroxybenzoic acid
;
_publ_section_title_footnote     .
loop_
    _publ_author_name
    _publ_author_footnote
    _publ_author_address
    'Swinton Darious, Robert' .
;
School of Chemistry,
Bharathidasan University,
Tiruchirappalli 620 024,
Tamilnadu,
India
;
    'Thomas Muthiah, Packianathan' .
;
School of Chemistry, Bharathidasan University, Tiruchirappalli 620 024,
Tamilnadu,
India
;
    'Perdih, Franc' .
;
Faculty of Chemistry and Chemical Technology,
University of Ljubljana,
Ve\<cna pot 113, PO Box 537,
SI-1000 Ljubljana,
Slovenia
;
_publ_section_synopsis
;
The asymmetric unit of the title co-crystal contains one molecule of
<i>N</i>^6^-benzoyladenine (BA) and one molecule of 4-hydroxybenzoic acid
(HBA). The <i>N</i>^6^-benzoyladenine (BA) has an N(7)---H tautomeric form
with non-protonated N-1 and N-3 atoms. This tautomeric form is stabilized by a
typical intramolecular N---H...O hydrogen bond on the Hoogsteen face of the
purine ring. The primary robust <i>R</i>~2~^2^(8) ring motif is formed in the
Watson--Crick face <i>via</i> N---H...O and O---H...N hydrogen bonds.
;
_chemical_name_systematic
;
<i>N</i>^6^-Benzoyladenine--4-hydroxybenzoic acid (1/1)
;
_chemical_name_common
;
;
_chemical_formula_moiety     'C12 H9 N5 O, C7 H6 O3'
_chemical_formula_sum     'C19 H15 N5 O4'
_chemical_formula_iupac     'C12 H9 N5 O, C7 H6 O3'
_chemical_formula_weight     377.36
_chemical_melting_point     ?
_shelx_space_group_comment
;
The symmetry employed for this shelxl refinement is uniquely defined
by the following loop, which should always be used as a source of
symmetry information in preference to the above space-group names.
They are only intended as comments.
;
_space_group_crystal_system     monoclinic
_space_group_name_H-M_alt     'P 21/n'
_space_group_name_Hall     '-P 2yn'
loop_
    _space_group_symop_operation_xyz
    'x, y, z'
    '-x+1/2, y+1/2, -z+1/2'
    '-x, -y, -z'
    'x-1/2, -y-1/2, z-1/2'
_cell_length_a     14.7579(5)
_cell_length_b     6.7930(3)
_cell_length_c     17.2873(5)
_cell_angle_alpha     90
_cell_angle_beta     91.287(3)
_cell_angle_gamma     90
_cell_volume     1732.62(11)
_cell_formula_units_Z     4
_cell_measurement_reflns_used     2120
_cell_measurement_theta_min     3.8600
_cell_measurement_theta_max     74.6020
_cell_measurement_temperature     293(2)
_exptl_crystal_description     plate
_exptl_crystal_colour     colorless
_exptl_crystal_size_max     0.200
_exptl_crystal_size_mid     0.150
_exptl_crystal_size_min     0.030
_exptl_crystal_density_diffrn     1.447
_exptl_crystal_density_meas     ?
_exptl_crystal_density_method     ?
_exptl_crystal_F_000     784
_exptl_absorpt_coefficient_mu     0.877
_exptl_absorpt_correction_type     multi-scan
_exptl_absorpt_process_details
;
(CrysAlis PRO; Agilent, 2013)
;
_shelx_estimated_absorpt_T_min     0.844
_shelx_estimated_absorpt_T_max     0.974
_exptl_absorpt_correction_T_min     0.59703
_exptl_absorpt_correction_T_max     1.00000
_diffrn_ambient_temperature     293(2)
_diffrn_radiation_type     CuK\a
_diffrn_radiation_wavelength     1.54184
_diffrn_measurement_device_type     'Agilent SuperNova, Dual, Cu at zero, Atlas'
_diffrn_measurement_method     '\w scans'
_diffrn_detector_area_resol_mean     10.4933
_diffrn_reflns_number     6790
_diffrn_reflns_av_R_equivalents     0.0276
_diffrn_reflns_theta_min     3.895
_diffrn_reflns_theta_max     70.073
_diffrn_reflns_theta_full     67.684
_diffrn_measured_fraction_theta_max     0.997
_diffrn_measured_fraction_theta_full     0.998
_diffrn_reflns_limit_h_min     -12
_diffrn_reflns_limit_h_max     17
_diffrn_reflns_limit_k_min     -8
_diffrn_reflns_limit_k_max     7
_diffrn_reflns_limit_l_min     -19
_diffrn_reflns_limit_l_max     21
_refine_special_details     ?
_reflns_number_total     3284
_reflns_number_gt     2457
_reflns_threshold_expression     'I > 2\s(I)'
_refine_ls_structure_factor_coef     Fsqd
_refine_ls_matrix_type     full
_refine_ls_R_factor_all     0.0695
_refine_ls_R_factor_gt     0.0529
_refine_ls_wR_factor_gt     0.1428
_refine_ls_wR_factor_ref     0.1611
_refine_ls_goodness_of_fit_ref     1.021
_refine_ls_restrained_S_all     1.021
_refine_ls_number_reflns     3284
_refine_ls_number_parameters     256
_refine_ls_number_restraints     0
_refine_ls_hydrogen_treatment     constr
_refine_ls_weighting_scheme     calc
_refine_ls_weighting_details
              'w=1/[\s^2^(Fo^2^)+(0.0934P)^2^+0.2078P] where P=(Fo^2^+2Fc^2^)/3'
_atom_sites_solution_hydrogens     geom
_atom_sites_solution_primary     ?
_atom_sites_solution_secondary     ?
_refine_ls_shift/su_max     0.000
_refine_ls_shift/su_mean     0.000
_refine_diff_density_max     0.438
_refine_diff_density_min     -0.299
_refine_ls_extinction_method
;
SHELXL2014 (Sheldrick, 2015)
;
_refine_ls_extinction_coef     0.0007(2)
_refine_ls_extinction_expression
                                  'Fc^*^=kFc[1+0.001xFc^2^\l^3^/sin(2\q)]^-1/4^'
loop_
    _atom_type_symbol
    _atom_type_description
    _atom_type_scat_dispersion_real
    _atom_type_scat_dispersion_imag
    _atom_type_scat_source
    'C' 'C' 0.0181 0.0091
                         'International Tables Vol C Tables 4.2.6.8 and 6.1.1.4'
    'H' 'H' 0.0000 0.0000
                         'International Tables Vol C Tables 4.2.6.8 and 6.1.1.4'
    'N' 'N' 0.0311 0.0180
                         'International Tables Vol C Tables 4.2.6.8 and 6.1.1.4'
    'O' 'O' 0.0492 0.0322
                         'International Tables Vol C Tables 4.2.6.8 and 6.1.1.4'
_computing_data_collection
;
CrysAlis PRO (Agilent, 2013)
;
_computing_cell_refinement
;
CrysAlis PRO (Agilent, 2013)
;
_computing_data_reduction
;
CrysAlis PRO (Agilent, 2013)
;
_computing_structure_solution
;
SUPERFLIP (Palatinus & Chapuis, 2007)
;
_computing_structure_refinement
;
SHELXL2014 (Sheldrick, 2015)
;
_computing_molecular_graphics
;
PLATON (Spek, 2009) and Mercury (Macrae <i>et al.</i>, 2008)
;
_computing_publication_material
;
PLATON (Spek, 2009)
;
loop_
    _atom_site_type_symbol
    _atom_site_label
    _atom_site_fract_x
    _atom_site_fract_y
    _atom_site_fract_z
    _atom_site_U_iso_or_equiv
    _atom_site_adp_type
    _atom_site_calc_flag
    _atom_site_occupancy
    _atom_site_disorder_assembly
    _atom_site_disorder_group
    O O1 0.42682(11) 1.0650(3) 0.54392(9) 0.0705(6) Uani d 1 . .
    N N1 0.39444(11) 0.9505(3) 0.78054(9) 0.0441(4) Uani d 1 . .
    N N3 0.54449(12) 0.9582(3) 0.83693(10) 0.0507(5) Uani d 1 . .
    N N6 0.35504(10) 0.9706(2) 0.65248(9) 0.0398(4) Uani d 1 . .
    H H6 0.3024 0.9381 0.6686 0.048 Uiso calc 1 . .
    N N7 0.57481(11) 0.9980(3) 0.63742(10) 0.0428(4) Uani d 1 . .
    H H7 0.5598 1.0053 0.5892 0.051 Uiso calc 1 . .
    N N9 0.66312(11) 0.9887(3) 0.74394(11) 0.0466(4) Uani d 1 . .
    C C2 0.45586(14) 0.9466(4) 0.84004(12) 0.0522(6) Uani d 1 . .
    H H2 0.4322 0.9340 0.8892 0.063 Uiso calc 1 . .
    C C4 0.57400(13) 0.9747(3) 0.76459(12) 0.0402(4) Uani d 1 . .
    C C6 0.42445(13) 0.9683(3) 0.70853(11) 0.0362(4) Uani d 1 . .
    C C5 0.51711(12) 0.9806(3) 0.69794(11) 0.0357(4) Uani d 1 . .
    C C8 0.65938(13) 1.0017(3) 0.66780(13) 0.0473(5) Uani d 1 . .
    H H8 0.7107 1.0125 0.6378 0.057 Uiso calc 1 . .
    C C10 0.35828(13) 1.0163(3) 0.57653(12) 0.0430(5) Uani d 1 . .
    C C11 0.26848(13) 1.0088(3) 0.53510(11) 0.0448(5) Uani d 1 . .
    C C12 0.21996(19) 0.8373(5) 0.53086(16) 0.0774(8) Uani d 1 . .
    H H12 0.2415 0.7252 0.5561 0.093 Uiso calc 1 . .
    C C13 0.1393(2) 0.8303(7) 0.4892(2) 0.1083(14) Uani d 1 . .
    H H13 0.1075 0.7124 0.4847 0.130 Uiso calc 1 . .
    C C14 0.1062(2) 0.9956(7) 0.45466(18) 0.0950(13) Uani d 1 . .
    H H14 0.0510 0.9908 0.4277 0.114 Uiso calc 1 . .
    C C15 0.15326(18) 1.1700(6) 0.45909(15) 0.0828(10) Uani d 1 . .
    H H15 0.1297 1.2828 0.4356 0.099 Uiso calc 1 . .
    C C16 0.23613(16) 1.1771(4) 0.49876(14) 0.0621(6) Uani d 1 . .
    H H16 0.2694 1.2933 0.5009 0.075 Uiso calc 1 . .
    O O2 0.22103(10) 0.9691(3) 0.83296(9) 0.0563(4) Uani d 1 . .
    H H2A 0.2718 0.9530 0.8157 0.084 Uiso calc 1 . .
    O O3 0.18126(10) 0.9349(4) 0.70936(9) 0.0734(6) Uani d 1 . .
    O O4 -0.20332(10) 1.0061(3) 0.86009(10) 0.0608(5) Uani d 1 . .
    H H4 -0.2373 0.9926 0.8223 0.091 Uiso calc 1 . .
    C C17 0.15996(13) 0.9583(3) 0.77584(11) 0.0409(4) Uani d 1 . .
    C C18 0.06559(12) 0.9737(3) 0.79947(11) 0.0366(4) Uani d 1 . .
    C C19 0.04097(14) 1.0009(3) 0.87579(11) 0.0435(5) Uani d 1 . .
    H H19 0.0857 1.0112 0.9143 0.052 Uiso calc 1 . .
    C C20 -0.04879(14) 1.0128(4) 0.89506(12) 0.0499(5) Uani d 1 . .
    H H20 -0.0643 1.0314 0.9464 0.060 Uiso calc 1 . .
    C C21 -0.11692(13) 0.9970(3) 0.83780(12) 0.0425(5) Uani d 1 . .
    C C22 -0.09232(13) 0.9722(3) 0.76111(12) 0.0437(5) Uani d 1 . .
    H H22 -0.1368 0.9637 0.7223 0.052 Uiso calc 1 . .
    C C23 -0.00281(13) 0.9602(3) 0.74278(12) 0.0433(5) Uani d 1 . .
    H H23 0.0127 0.9427 0.6914 0.052 Uiso calc 1 . .
loop_
    _atom_site_aniso_label
    _atom_site_aniso_U_11
    _atom_site_aniso_U_22
    _atom_site_aniso_U_33
    _atom_site_aniso_U_12
    _atom_site_aniso_U_13
    _atom_site_aniso_U_23
    O1 0.0375(9) 0.1294(16) 0.0446(8) -0.0059(9) -0.0021(6) 0.0179(9)
    N1 0.0314(8) 0.0663(11) 0.0343(8) 0.0027(7) -0.0060(6) -0.0018(7)
    N3 0.0361(9) 0.0755(12) 0.0400(9) 0.0026(8) -0.0107(7) -0.0030(8)
    N6 0.0240(8) 0.0597(10) 0.0353(8) -0.0021(6) -0.0076(6) 0.0019(7)
    N7 0.0287(8) 0.0592(10) 0.0403(9) -0.0002(7) -0.0034(6) 0.0011(7)
    N9 0.0264(8) 0.0624(11) 0.0503(10) 0.0015(7) -0.0087(7) -0.0032(8)
    C2 0.0379(11) 0.0841(16) 0.0344(9) 0.0035(10) -0.0064(8) -0.0016(10)
    C4 0.0302(10) 0.0476(10) 0.0424(10) 0.0019(7) -0.0097(7) -0.0034(8)
    C6 0.0296(9) 0.0430(10) 0.0355(9) 0.0010(7) -0.0078(7) -0.0021(7)
    C5 0.0302(9) 0.0401(9) 0.0365(9) 0.0011(7) -0.0061(7) -0.0012(7)
    C8 0.0259(10) 0.0649(13) 0.0511(12) 0.0005(8) -0.0012(8) 0.0007(10)
    C10 0.0301(10) 0.0615(12) 0.0372(10) 0.0017(8) -0.0048(7) 0.0011(9)
    C11 0.0311(10) 0.0710(13) 0.0320(9) 0.0012(9) -0.0061(7) 0.0023(9)
    C12 0.0706(17) 0.0902(19) 0.0699(16) -0.0204(15) -0.0324(13) 0.0151(15)
    C13 0.086(2) 0.150(3) 0.086(2) -0.053(2) -0.0499(18) 0.030(2)
    C14 0.0481(15) 0.182(4) 0.0536(15) -0.0141(19) -0.0213(12) 0.0164(19)
    C15 0.0563(15) 0.135(3) 0.0564(14) 0.0353(18) -0.0098(11) 0.0172(17)
    C16 0.0517(13) 0.0784(16) 0.0558(12) 0.0135(12) -0.0075(10) 0.0073(12)
    O2 0.0294(7) 0.0975(12) 0.0416(8) -0.0001(7) -0.0052(6) -0.0040(8)
    O3 0.0339(8) 0.1439(18) 0.0425(8) -0.0016(9) -0.0009(6) -0.0160(10)
    O4 0.0290(8) 0.1037(14) 0.0497(9) 0.0011(7) -0.0003(6) -0.0057(9)
    C17 0.0317(10) 0.0510(11) 0.0398(10) -0.0015(8) -0.0052(7) -0.0014(8)
    C18 0.0308(10) 0.0403(9) 0.0383(9) -0.0009(7) -0.0051(7) 0.0018(7)
    C19 0.0332(10) 0.0621(12) 0.0350(9) -0.0004(8) -0.0078(7) 0.0008(8)
    C20 0.0349(10) 0.0822(15) 0.0324(9) 0.0006(10) -0.0023(8) 0.0000(10)
    C21 0.0294(10) 0.0540(11) 0.0439(10) -0.0002(8) -0.0034(8) 0.0009(9)
    C22 0.0330(10) 0.0578(12) 0.0397(10) 0.0009(8) -0.0092(7) -0.0036(9)
    C23 0.0346(10) 0.0602(12) 0.0349(9) 0.0014(8) -0.0060(7) -0.0029(9)
_geom_special_details
;
 All esds (except the esd in the dihedral angle between two l.s. planes)
 are estimated using the full covariance matrix.  The cell esds are taken
 into account individually in the estimation of esds in distances, angles
 and torsion angles; correlations between esds in cell parameters are only
 used when they are defined by crystal symmetry.  An approximate (isotropic)
 treatment of cell esds is used for estimating esds involving l.s. planes.
;
loop_
    _geom_bond_atom_site_label_1
    _geom_bond_atom_site_label_2
    _geom_bond_site_symmetry_2
    _geom_bond_distance
    _geom_bond_publ_flag
    O1 C10 . 1.215(3) ?
    N1 C6 . 1.336(3) ?
    N1 C2 . 1.356(2) ?
    N3 C2 . 1.313(3) ?
    N3 C4 . 1.338(3) ?
    N6 C10 . 1.351(3) ?
    N6 C6 . 1.394(2) ?
    N6 H6 . 0.8600 ?
    N7 C8 . 1.343(2) ?
    N7 C5 . 1.369(3) ?
    N7 H7 . 0.8600 ?
    N9 C8 . 1.319(3) ?
    N9 C4 . 1.374(3) ?
    C2 H2 . 0.9300 ?
    C4 C5 . 1.411(2) ?
    C6 C5 . 1.386(3) ?
    C8 H8 . 0.9300 ?
    C10 C11 . 1.493(3) ?
    C11 C12 . 1.369(4) ?
    C11 C16 . 1.384(3) ?
    C12 C13 . 1.379(3) ?
    C12 H12 . 0.9300 ?
    C13 C14 . 1.357(5) ?
    C13 H13 . 0.9300 ?
    C14 C15 . 1.375(5) ?
    C14 H14 . 0.9300 ?
    C15 C16 . 1.389(3) ?
    C15 H15 . 0.9300 ?
    C16 H16 . 0.9300 ?
    O2 C17 . 1.324(2) ?
    O2 H2A . 0.8200 ?
    O3 C17 . 1.209(3) ?
    O4 C21 . 1.342(3) ?
    O4 H4 . 0.8200 ?
    C17 C18 . 1.464(3) ?
    C18 C19 . 1.389(3) ?
    C18 C23 . 1.394(2) ?
    C19 C20 . 1.376(3) ?
    C19 H19 . 0.9300 ?
    C20 C21 . 1.399(3) ?
    C20 H20 . 0.9300 ?
    C21 C22 . 1.393(3) ?
    C22 C23 . 1.368(3) ?
    C22 H22 . 0.9300 ?
    C23 H23 . 0.9300 ?
loop_
    _geom_angle_atom_site_label_1
    _geom_angle_atom_site_label_2
    _geom_angle_atom_site_label_3
    _geom_angle_site_symmetry_1
    _geom_angle_site_symmetry_3
    _geom_angle
    _geom_angle_publ_flag
    C6 N1 C2 . . 118.60(18) ?
    C2 N3 C4 . . 112.88(17) ?
    C10 N6 C6 . . 129.53(17) ?
    C10 N6 H6 . . 115.2 ?
    C6 N6 H6 . . 115.2 ?
    C8 N7 C5 . . 106.93(17) ?
    C8 N7 H7 . . 126.5 ?
    C5 N7 H7 . . 126.5 ?
    C8 N9 C4 . . 104.19(16) ?
    N3 C2 N1 . . 128.1(2) ?
    N3 C2 H2 . . 115.9 ?
    N1 C2 H2 . . 115.9 ?
    N3 C4 N9 . . 125.60(17) ?
    N3 C4 C5 . . 124.43(18) ?
    N9 C4 C5 . . 109.97(18) ?
    N1 C6 C5 . . 118.50(16) ?
    N1 C6 N6 . . 113.25(17) ?
    C5 C6 N6 . . 128.25(18) ?
    N7 C5 C6 . . 137.61(17) ?
    N7 C5 C4 . . 104.93(16) ?
    C6 C5 C4 . . 117.46(18) ?
    N9 C8 N7 . . 113.98(18) ?
    N9 C8 H8 . . 123.0 ?
    N7 C8 H8 . . 123.0 ?
    O1 C10 N6 . . 124.15(18) ?
    O1 C10 C11 . . 121.74(18) ?
    N6 C10 C11 . . 114.07(17) ?
    C12 C11 C16 . . 120.3(2) ?
    C12 C11 C10 . . 120.8(2) ?
    C16 C11 C10 . . 118.9(2) ?
    C11 C12 C13 . . 120.1(3) ?
    C11 C12 H12 . . 119.9 ?
    C13 C12 H12 . . 119.9 ?
    C14 C13 C12 . . 119.9(3) ?
    C14 C13 H13 . . 120.0 ?
    C12 C13 H13 . . 120.0 ?
    C13 C14 C15 . . 120.8(3) ?
    C13 C14 H14 . . 119.6 ?
    C15 C14 H14 . . 119.6 ?
    C14 C15 C16 . . 119.7(3) ?
    C14 C15 H15 . . 120.2 ?
    C16 C15 H15 . . 120.2 ?
    C11 C16 C15 . . 119.1(3) ?
    C11 C16 H16 . . 120.4 ?
    C15 C16 H16 . . 120.4 ?
    C17 O2 H2A . . 109.5 ?
    C21 O4 H4 . . 109.5 ?
    O3 C17 O2 . . 121.96(18) ?
    O3 C17 C18 . . 122.96(17) ?
    O2 C17 C18 . . 115.08(18) ?
    C19 C18 C23 . . 118.42(18) ?
    C19 C18 C17 . . 123.06(17) ?
    C23 C18 C17 . . 118.53(18) ?
    C20 C19 C18 . . 120.79(18) ?
    C20 C19 H19 . . 119.6 ?
    C18 C19 H19 . . 119.6 ?
    C19 C20 C21 . . 120.3(2) ?
    C19 C20 H20 . . 119.8 ?
    C21 C20 H20 . . 119.8 ?
    O4 C21 C22 . . 123.28(18) ?
    O4 C21 C20 . . 117.8(2) ?
    C22 C21 C20 . . 118.97(19) ?
    C23 C22 C21 . . 120.10(17) ?
    C23 C22 H22 . . 119.9 ?
    C21 C22 H22 . . 119.9 ?
    C22 C23 C18 . . 121.40(19) ?
    C22 C23 H23 . . 119.3 ?
    C18 C23 H23 . . 119.3 ?
loop_
    _geom_torsion_atom_site_label_1
    _geom_torsion_atom_site_label_2
    _geom_torsion_atom_site_label_3
    _geom_torsion_atom_site_label_4
    _geom_torsion_site_symmetry_1
    _geom_torsion_site_symmetry_2
    _geom_torsion_site_symmetry_3
    _geom_torsion_site_symmetry_4
    _geom_torsion
    _geom_torsion_publ_flag
    C4 N3 C2 N1 . . . . -0.4(4) ?
    C6 N1 C2 N3 . . . . 0.0(4) ?
    C2 N3 C4 N9 . . . . -179.7(2) ?
    C2 N3 C4 C5 . . . . 0.4(3) ?
    C8 N9 C4 N3 . . . . 179.9(2) ?
    C8 N9 C4 C5 . . . . -0.2(2) ?
    C2 N1 C6 C5 . . . . 0.4(3) ?
    C2 N1 C6 N6 . . . . -179.98(19) ?
    C10 N6 C6 N1 . . . . 168.6(2) ?
    C10 N6 C6 C5 . . . . -11.9(3) ?
    C8 N7 C5 C6 . . . . -179.9(2) ?
    C8 N7 C5 C4 . . . . 0.0(2) ?
    N1 C6 C5 N7 . . . . 179.6(2) ?
    N6 C6 C5 N7 . . . . 0.0(4) ?
    N1 C6 C5 C4 . . . . -0.4(3) ?
    N6 C6 C5 C4 . . . . -179.93(18) ?
    N3 C4 C5 N7 . . . . 179.99(19) ?
    N9 C4 C5 N7 . . . . 0.1(2) ?
    N3 C4 C5 C6 . . . . 0.0(3) ?
    N9 C4 C5 C6 . . . . -179.93(16) ?
    C4 N9 C8 N7 . . . . 0.2(2) ?
    C5 N7 C8 N9 . . . . -0.2(2) ?
    C6 N6 C10 O1 . . . . 0.1(4) ?
    C6 N6 C10 C11 . . . . -177.92(19) ?
    O1 C10 C11 C12 . . . . 121.1(3) ?
    N6 C10 C11 C12 . . . . -60.8(3) ?
    O1 C10 C11 C16 . . . . -56.9(3) ?
    N6 C10 C11 C16 . . . . 121.2(2) ?
    C16 C11 C12 C13 . . . . 1.1(5) ?
    C10 C11 C12 C13 . . . . -176.8(3) ?
    C11 C12 C13 C14 . . . . -2.4(6) ?
    C12 C13 C14 C15 . . . . 1.6(6) ?
    C13 C14 C15 C16 . . . . 0.6(5) ?
    C12 C11 C16 C15 . . . . 1.0(4) ?
    C10 C11 C16 C15 . . . . 179.0(2) ?
    C14 C15 C16 C11 . . . . -1.9(4) ?
    O3 C17 C18 C19 . . . . -179.9(2) ?
    O2 C17 C18 C19 . . . . 1.0(3) ?
    O3 C17 C18 C23 . . . . 0.2(3) ?
    O2 C17 C18 C23 . . . . -178.92(19) ?
    C23 C18 C19 C20 . . . . 0.5(3) ?
    C17 C18 C19 C20 . . . . -179.43(19) ?
    C18 C19 C20 C21 . . . . 0.2(3) ?
    C19 C20 C21 O4 . . . . 178.8(2) ?
    C19 C20 C21 C22 . . . . -1.0(3) ?
    O4 C21 C22 C23 . . . . -178.7(2) ?
    C20 C21 C22 C23 . . . . 1.1(3) ?
    C21 C22 C23 C18 . . . . -0.4(3) ?
    C19 C18 C23 C22 . . . . -0.3(3) ?
    C17 C18 C23 C22 . . . . 179.55(19) ?
loop_
    _geom_hbond_atom_site_label_D
    _geom_hbond_atom_site_label_H
    _geom_hbond_atom_site_label_A
    _geom_hbond_site_symmetry_A
    _geom_hbond_distance_DH
    _geom_hbond_distance_HA
    _geom_hbond_distance_DA
    _geom_hbond_angle_DHA
    O2 H2A N1 . 0.82 1.92 2.737(2) 172
    O4 H4 N9 1_455 0.82 1.98 2.784(2) 168
    N6 H6 O3 . 0.86 1.94 2.778(2) 166
    N7 H7 O1 . 0.86 2.14 2.726(2) 126
    N7 H7 O1 3_676 0.86 2.36 3.164(2) 155
    C8 H8 Cg3 3_676 0.93 2.77 3.646(2) 157
_shelx_hkl_file
;
  -1   0   0 0.43037 3.08678   3
   2   0   0 4932.56 122.001   2
  -2   0   0 4762.87 97.4769   3
   3   0   0-4.31099 18.7334   2
   4   0   0 19040.7 350.979   2
   5   0   0-13.5776 30.7373   2
   6   0   0 11124.2 347.337   2
   7   0   0 15.1294 34.3290   2
   8   0   0 12718.5 438.757   2
   9   0   0 12.4543 42.1677   2
  10   0   0 6402.85 363.582   2
  11   0   0 40.2490 45.3214   2
  12   0   0 1097.72 104.107  10
  12   0   0 902.411 153.470   2
  12   0   0 1364.83 138.244  13
  13   0   0-1.92878 44.6295  13
  13   0   0 30.0974 31.1586  10
  14   0   0 3633.41 193.333  10
  14   0   0 3878.09 229.574  13
  15   0   0-43.4160 42.7832  13
  16   0   0 993.405 96.6234  13
  17   0   0-13.5638 22.9625  13
   0  -1   0-4.61512 7.69510   1
   1  -1   0 10018.8 217.814   1
  -2  -1   0 2078.58 109.340   3
   3  -1   0 6637.44 89.8559   5
  -3  -1   0 6777.49 217.053   3
   3  -1   0 6798.05 201.386   2
   3   1   0 6707.29 122.142   4
   4  -1   0 504.168 28.2712   5
   4   1   0 505.228 42.0546   4
   4  -1   0 537.300 69.7732   2
  -4  -1   0 577.572 73.4611   3
  -5  -1   0 36163.4 581.926   3
   5  -1   0 36241.9 573.797   2
   5  -1   0 35845.7 267.252   5
   6  -1   0 3356.57 195.617   2
   6  -1   0 3411.64 89.6772   5
  -6  -1   0 3482.12 187.698   3
   7   1   0 1753.69 160.608   2
   7  -1   0 1500.10 65.1486   5
   7  -1   0 1538.28 146.285   2
   8  -1   0 97.4521 49.8368   2
   8   1   0 41.8514 37.2182   2
   9  -1   0 19452.0 593.441   2
   9   1   0 20943.1 642.639   2
  10  -1   0 100.159 63.1362   2
  10   1   0 49.2022 63.7981   2
  11   1   0 193.970 60.0938  13
  11  -1   0 165.759 74.6269   2
  11  -1   0 274.560 47.8756  15
  11   1   0 114.763 70.1426   2
  11   1   0 177.175 46.1321  10
  12   1   0 40.1197 35.9010  13
  12  -1   0 19.8109 11.3786   6
  12  -1   0 137.044 64.8519  13
  12   1   0 116.283 66.5305   2
  12   1   0 41.9019 43.2143  10
  12  -1   0 48.5744 30.5187  15
  12  -1   0-39.2318 54.0261   2
  13   1   0 9119.20 322.686  13
  13   1   0 8844.89 327.756  10
  13  -1   0 8977.74 374.676  13
  14   1   0-0.68143 35.1105  10
  14  -1   0 73.4599 62.2091  13
  14   1   0 36.2316 34.4257  13
  15   1   0 23.7879 30.8597  13
  15  -1   0 3.11356 48.2760  13
  16  -1   0 7.93696 37.2315  13
  17  -1   0 857.328 83.2181  13
  18  -1   0 40.4426 14.9572  13
   0  -2   0 999999. 2354.88   1
  -1  -2   0 7688.34 181.149   1
   1  -2   0 8072.71 247.825   1
   1  -2   0 8292.27 100.109   5
  -2  -2   0 39390.4 417.901   1
   2  -2   0 38165.4 609.147   1
   2  -2   0 40095.4 245.108   5
  -2  -2   0 41405.8 636.042   3
  -3  -2   0 602.546 93.3291   3
   3  -2   0 583.035 33.8922   5
   4   2   0 8769.63 157.214   4
   4  -2   0 8711.73 138.100   5
   5  -2   0 2092.12 72.5599   5
  -5  -2   0 2445.58 195.120   3
  -6  -2   0 3474.40 241.470   3
   6  -2   0 3283.64 98.8950   5
  -7  -2   0 452.204 92.2740   3
   7  -2   0 558.418 45.0437   5
   8  -2   0 13684.7 232.546   5
   9   2   0 266.483 78.2271   2
  10  -2   0 729.993 66.9202  11
  10   2   0 681.301 137.702   2
  10   2   0 663.975 87.7793  10
  11   2   0 536.555 83.9007  10
  11  -2   0 588.669 66.1597  15
  11  -2   0 580.148 65.0260  11
  11   2   0 528.509 125.535   2
  12  -2   0 214.368 47.5487  15
  12   2   0 207.339 63.1335  10
  13  -2   0 213.298 76.3548  13
  13  -2   0 123.553 25.9647   6
  13  -2   0 146.083 38.3765  15
  14  -2   0 1594.73 159.226  13
  15  -2   0 160.431 60.0591  13
  16  -2   0 311.956 60.6170  13
  17  -2   0 135.421 36.1129  13
   0  -3   0-19.3404 25.4473   3
   0  -3   0-5.91800 6.93400   5
   0  -3   0-30.1016 24.6218   1
  -1  -3   0 7232.43 225.605   1
   1  -3   0 7362.60 117.790   5
   1  -3   0 6940.57 256.981   3
  -1  -3   0 7389.17 100.319   5
  -1  -3   0 7224.83 310.289   3
   1  -3   0 7250.69 267.379   1
   2  -3   0 1847.90 63.4030   5
   2  -3   0 1675.88 115.617   3
  -2  -3   0 1603.52 99.3010   1
   3  -3   0 5804.49 194.904   3
  -3  -3   0 6159.91 198.169   1
   4  -3   0 850.986 49.4805   5
  -4  -3   0 1143.45 152.364   3
  -5  -3   0 480.507 101.084   3
   5  -3   0 430.389 38.6731   5
   6  -3   0 6248.51 153.518   5
  -6  -3   0 6964.35 398.319   3
  -7  -3   0 1645.38 199.613   3
   7  -3   0 1677.30 84.8037   5
   8  -3   0 428.310 47.1477   5
   9  -3   0 3757.33 153.716  11
  10  -3   0 837.455 78.0185  15
  10  -3   0 759.598 77.9710  11
  10   3   0 688.986 139.729   2
  11  -3   0 989.595 89.8535  11
  11  -3   0 1095.93 94.7942  15
  12  -3   0 363.156 80.8846  13
  12  -3   0 462.183 60.9042  15
  13  -3   0 9140.64 254.417  15
  13  -3   0 8484.97 342.959  13
  14  -3   0 7.43289 25.1682  15
  14  -3   0-11.9619 38.6201  13
  15  -3   0 27.6714 38.2088  13
  16  -3   0-33.3804 31.3216  13
  17  -3   0 332.069 37.9926  13
  17   3   0 259.165 28.1959   7
   0  -4   0 122754. 532.560   5
   0  -4   0 121728. 1384.61   3
   1  -4   0 3705.54 100.212   5
   1  -4   0 3812.40 227.206   3
  -1  -4   0 3979.22 273.739   3
   2  -4   0 2681.29 88.6595   5
   2  -4   0 2809.77 180.392   3
  -3  -4   0 210.474 70.8727   3
   3  -4   0 230.839 29.8797   5
  -4  -4   0 976.457 157.494   3
   4  -4   0 1002.73 61.9971   5
   5  -4   0 426.386 44.0610   5
  -5  -4   0 471.972 119.363   3
   6  -4   0 326.780 40.5914   5
  -6  -4   0 316.779 94.4686   3
   7  -4   0 12.7068 16.3695   5
   7  -4   0 46.9647 27.2462  11
   8  -4   0 946.002 72.7406   5
   8  -4   0 858.125 84.4520  11
   9  -4   0 3.07164 28.1892  11
  10  -4   0 963.293 106.809  13
  10  -4   0 1025.54 91.4274  11
  11  -4   0 169.408 40.9472  15
  11  -4   0 127.477 37.8337  11
  11  -4   0 107.313 41.1458  13
  12  -4   0 535.624 64.9299  11
  12  -4   0 480.134 61.6487  15
  12  -4   0 430.878 77.0561  13
  13  -4   0 2.00566 29.3392  13
  13  -4   0 20.8264 22.4963  15
  14  -4   0 395.381 58.9358  13
  14  -4   0 511.686 48.4628  15
  15  -4   0 118.200 30.0941  13
  16   4   0 162.983 25.4803   7
   0  -5   0-11.6267 19.3291   8
   0  -5   0-68.3858 44.8874   3
  -1  -5   0 54.9436 24.8604   8
  -1  -5   0-25.6982 49.1933   3
   1  -5   0 5.72276 21.2645   8
  -2  -5   0 183.597 64.6367   3
   2  -5   0 174.590 34.1508   8
   2  -5   0 201.341 27.4907   5
  -2  -5   0 125.510 29.7422   8
   3  -5   0 434.020 54.7996   8
  -3  -5   0 280.282 86.4185   3
  -3  -5   0 378.448 45.6438   8
   3  -5   0 401.419 41.0387   5
  -4  -5   0 164.711 30.2823   8
  -4  -5   0 212.627 96.0881   3
   4  -5   0 157.236 27.9526   5
   4  -5   0 155.374 38.2258   8
  -5  -5   0 12.7921 19.5295   8
   5  -5   0 11.3609 22.5506   8
  -5  -5   0-35.4183 60.2492   3
   5  -5   0-3.23531 13.7761   5
   6  -5   0 1741.52 96.2625   5
   6  -5   0 1893.97 122.079  11
   7  -5   0 1005.11 92.5981  11
   8  -5   0 592.426 74.6279  11
   9  -5   0 766.703 81.4971  11
  10  -5   0 106.246 34.9488  11
  11  -5   0 198.225 45.5108  11
  11  -5   0 216.277 38.7347  15
  12  -5   0 644.911 65.3874  11
  12  -5   0 704.631 60.8938  15
  13  -5   0 1382.63 71.3447  15
  14   5   0 34.3605 21.5688   7
   0  -6   0 12231.0 279.589   8
  -1  -6   0 387.240 51.8856   8
   1  -6   0 378.369 53.4591   8
   2  -6   0-24.1726 26.9775   8
  -2  -6   0 22.5500 22.2141   8
  -3  -6   0 24.6303 21.9200   8
   3  -6   0-4.26465 27.7353   8
  -4  -6   0 55.4171 24.4474   8
   4  -6   0 31.6077 24.3930   8
   5  -6   0 110.345 41.7567  11
  -5  -6   0 155.684 31.6960   8
   6  -6   0 20.3811 32.4724  11
   7  -6   0 1.90923 28.7123  11
   7   6   0 8.44896 20.6202   7
   8   6   0-1.03196 19.9648   7
   8  -6   0 30.6650 33.6446  11
   9   6   0 27.3205 23.4108   7
   9  -6   0 19.8392 24.9090  11
  10   6   0 345.141 44.3266   7
  10  -6   0 393.245 52.7287  11
  10  -6   0 435.063 48.8920  15
  11  -6   0 147.425 31.6557  11
  11  -6   0 133.127 25.6084  15
  11   6   0 119.275 26.3873   7
  12   6   0 31.1929 16.3334   7
   0  -7   0 4.77399 19.6224   8
  -1  -7   0 13.5709 17.9628   8
   1  -7   0-23.9159 27.1917   8
  -2  -7   0 22.3776 18.2370   8
   3  -7   0 157.859 43.3781  11
  -3  -7   0 116.500 26.2400   8
  -4  -7   0-22.9488 21.0455   8
   4  -7   0 20.1565 26.7079  11
   5  -7   0 108.200 35.5257  11
   6  -7   0 325.181 50.3775  11
   7  -7   0 257.585 42.0120  11
   8  -7   0 150.593 32.1676  11
   9  -7   0 121.602 24.9202  11
   9  -7   0 81.2141 16.4996  15
  10  -7   0-17.5593 12.5039  11
   0  -8   0 281.744 34.6882  11
   1  -8   0 20.4219 16.5289  11
  -1  -8   0 7.81479 13.1714  11
  -2  -8   0 9.86232 14.0289  11
   2  -8   0 3.47538 14.1269  11
   3  -8   0-6.99747 15.1493  11
  -3  -8   0 10.2380 10.6866  11
  -4  -8   0 32.4366 11.3326  11
   4  -8   0 7.41298 12.5939  11
   5  -8   0-8.19880 13.9551  11
   6  -8   0-12.1009 10.2691  11
  17   0  -1 37.2785 25.0392  13
  16   0  -1-6.46710 28.9392  13
  15   0  -1 2521.59 171.980  13
  15   0  -1 2384.85 149.876  10
  14   0  -1 17.9352 39.3168  13
  14   0  -1 9.71956 33.4440  10
  13   0  -1 5621.59 241.486  10
  13   0  -1 6166.05 299.891  13
  12   0  -1-5.35272 34.5649  10
  12   0  -1 14.8636 44.4585   2
  11   0  -1 32.2299 28.3362  15
  11   0  -1-18.0071 42.5106   2
  11   0  -1-47.7858 34.8531  10
  10   0  -1-0.19775 44.3273   2
   9   0  -1 1433.50 162.534   2
   8   0  -1 10.8938 41.3748   2
   7   0  -1 10002.2 363.971   2
   6   0  -1-20.7666 32.2261   2
   5   0  -1 25.3496 7.62326   5
   5   0  -1 52.4121 38.3972   2
   4   0  -1 11.9685 28.2246   2
   3   0  -1 15709.7 288.395   2
   2   0  -1 7.30862 10.3194   2
   1   0  -1 9795.49 134.611   2
   1   0   1 56310.0 416.973   1
   2   0   1-4.30771 10.4195   2
  -3   0  -1 5191.28 124.993   3
   3   0   1 5434.43 148.414   4
  -4   0  -1-25.8737 22.1152   3
   4   0   1-10.2175 30.2447   2
   5   0   1 42.8251 32.9434   2
   6   0   1-8.55347 27.8393   2
   7   0   1 17834.6 467.886   2
   8   0   1 48.5517 45.3887   2
   9   0   1 1052.08 138.259   2
   9   0   1 1078.29 55.9873   6
  10   0   1-0.99395 8.15285   6
  10   0   1-16.0004 47.7148   2
  11   0   1 1410.58 175.500   2
  11   0   1 1694.83 144.676  13
  12   0   1 12.3644 46.2800   2
  12   0   1 40.6943 37.2472  10
  12   0   1-24.2338 39.3862  13
  13   0   1 260.758 65.7842  13
  13   0   1 246.835 52.5222  10
  14   0   1-38.0003 30.3498  10
  14   0   1 10.6815 42.5779  13
  15   0   1 645.697 88.2172  13
  16   0   1-18.2977 28.0190  13
  17   0   1 418.406 52.2109  13
  18  -1  -1 6.90018 11.2658  13
  17  -1  -1-6.92936 28.7659  13
  16  -1  -1 267.222 56.2839  13
  15   1  -1 3.89335 25.1426  13
  15  -1  -1 17.1890 50.0365  13
  14   1  -1 9853.40 319.927  13
  14   1  -1 9152.43 335.687  10
  14  -1  -1 9561.02 384.119  13
  13   1  -1 401.040 68.4828  13
  13   1  -1 382.886 77.6501  10
  13  -1  -1 473.790 100.428  13
  13  -1  -1 449.435 64.4194  15
  12   1  -1 2071.93 235.298   2
  12   1  -1 2287.00 162.972  10
  12  -1  -1 2390.77 133.110  15
  12  -1  -1 1913.36 223.213   2
  12   1  -1 2384.47 165.239  13
  11  -1  -1 118.316 34.4982  15
  11  -1  -1 78.5990 62.9810   2
  11   1  -1 126.269 70.2002   2
  11   1  -1 101.754 45.6216  10
  10   1  -1 9435.02 462.052   2
  10  -1  -1 8961.27 437.665   2
   9   1  -1-32.4608 64.9031   2
   9  -1  -1 76.5234 59.1679   2
   8  -1  -1 37592.9 341.386   5
   8  -1  -1 37120.1 776.616   2
   7   1  -1-3.69854 43.9117   2
   7  -1  -1 9.43908 35.4627   2
   7  -1  -1-3.42644 9.01926   5
   6  -1  -1 34886.9 636.345   2
   6  -1  -1 33748.6 278.378   5
   5  -1  -1 6703.07 112.012   5
   5  -1  -1 6797.43 255.919   2
   4  -1  -1 51926.3 636.773   2
  -4  -1   1 52025.6 636.241   3
   4  -1  -1 52448.2 283.277   5
   3  -1  -1 1946.09 48.4430   5
   3  -1  -1 1943.74 113.813   2
  -3  -1   1 1993.30 116.625   3
  -2  -1   1 9862.23 233.763   3
   2  -1  -1 10495.2 240.176   2
  -1  -1   1 311.930 38.5133   3
  -1  -1   1 332.488 34.5405   1
   0  -1   1 33148.9 346.744   1
   0  -1   1 33282.2 321.105   3
   1  -1   1 1592.47 93.0832   1
   1  -1   1 1549.80 55.2041   3
   2  -1   1 13214.2 332.367   1
   3  -1   1 3385.02 66.1917   5
   3  -1   1 3332.82 141.925   2
   4  -1   1 2433.30 135.082   2
  -4  -1  -1 2453.45 147.298   3
   4  -1   1 2487.80 63.9371   5
   4   1   1 2349.01 101.466   4
   5  -1   1 137.897 18.5124   5
   5   1   1 122.073 25.8833   4
   5  -1   1 126.285 43.5003   2
  -5  -1  -1 127.647 42.3120   3
   5   1   1 133.669 11.8356   6
  -6  -1  -1 35572.5 608.504   3
   6  -1   1 35387.9 617.237   2
   7   1   1 139.312 14.5884   6
   7   1   1 127.673 49.9762   2
   7  -1   1 162.150 54.9177   2
  -7  -1  -1 84.6016 28.5450   3
   8  -1   1 3940.13 249.270   2
   8   1   1 4164.36 260.128   2
   9   1   1 4.35097 37.5036   2
   9  -1   1-52.4076 47.9718   2
  10   1   1 3278.60 261.839   2
  10  -1   1 2932.96 246.777   2
  11   1   1 1635.72 131.305  10
  11  -1   1 1632.90 86.1476   6
  11   1   1 1412.43 186.739   2
  11  -1   1 1346.28 176.049   2
  11  -1   1 1774.70 106.625  15
  11   1   1 1781.93 138.286  13
  11  -1   1 1842.46 152.498  13
  12  -1   1 15600.0 262.822   6
  12  -1   1 17290.0 497.377  13
  12   1   1 16579.6 431.441  10
  12  -1   1 16354.9 331.966  15
  12   1   1 16501.0 432.266  13
  12   1   1 15215.9 616.795   2
  12  -1   1 14448.3 600.269   2
  13  -1   1 19.9545 45.5790  13
  13   1   1-13.6797 39.6348  10
  13   1   1-28.1531 37.1872  13
  14   1   1 1.28571 31.7818  13
  14  -1   1-46.6163 54.4044  13
  15  -1   1-31.4875 45.6883  13
  15   1   1 3.33924 25.6743  13
  16  -1   1 256.343 57.9921  13
  16   1   1 277.950 42.8226  13
  17  -1   1 31.7301 24.8330  13
  18  -1   1 2541.91 91.3660  13
  17  -2  -1 1.32834 23.4239  13
  16  -2  -1 68.4539 35.7836  13
  15  -2  -1 392.777 79.7646  13
  14  -2  -1 71.5254 34.0482  15
  14  -2  -1 63.1171 63.8467  13
  13  -2  -1 9111.07 379.221  13
  13  -2  -1 9169.61 265.514  15
  13   2  -1 9086.55 346.850  10
  12   2  -1 22.9511 42.9354  10
  12  -2  -1 35.4660 30.7197  15
  11   2  -1 1497.38 207.444   2
  11   2  -1 1563.68 139.043  10
  11  -2  -1 1767.83 114.537  15
  10   2  -1 40.4813 39.5721  10
  10  -2  -1 167.060 39.4630  15
  10   2  -1 152.601 82.4404   2
  10  -2  -1 80.5476 30.7847  11
   9   2  -1 1040.70 158.471   2
   9  -2  -1 987.139 66.0602   5
   8  -2  -1 8.99122 12.2187   5
   7  -2  -1 1777.26 78.6052   5
  -6  -2   1 346.144 79.8510   3
   6  -2  -1 351.817 33.0830   5
  -5  -2   1 3950.86 238.254   3
   5  -2  -1 3700.50 96.6631   5
  -4  -2   1 1932.68 157.310   3
   4  -2  -1 1702.29 62.8490   5
   3  -2  -1 6259.29 110.249   5
  -3  -2   1 6397.66 207.190   1
  -2  -2   1 8.20527 15.3259   1
  -2  -2   1 43.2127 33.7361   3
  -1  -2   1 41193.4 485.160   1
  -1  -2   1 39698.2 565.230   3
   0  -2   1 69299.8 668.917   1
   0  -2   1 68447.7 666.202   3
  -1  -2  -1 46567.2 362.037   1
   1  -2   1 47390.0 491.161   3
   2  -2   1 3893.47 121.472   3
  -2  -2  -1 3835.69 105.126   1
   2  -2   1 4103.98 216.806   1
   2  -2   1 4165.35 77.9811   5
   3  -2   1 34917.2 249.708   5
   3  -2   1 33839.0 288.114   3
   3  -2   1 34509.2 690.249   1
   4  -2   1 188.482 22.4182   5
  -4  -2  -1 245.924 71.6052   3
  -5  -2  -1 536.769 98.8508   3
   5  -2   1 478.524 35.9977   5
   5   2   1 460.858 48.4677   4
   6  -2   1 337.088 33.1954   5
  -6  -2  -1 347.024 83.0299   3
  -7  -2  -1 6033.65 327.351   3
   7  -2   1 5609.70 140.211   5
  -8  -2  -1 1834.77 186.244   3
   9   2   1 134.775 77.3136   2
  10   2   1 41.6306 34.7767  10
  10   2   1 49.9925 54.0082   2
  11  -2   1 7453.36 214.684  11
  11   2   1 7377.87 443.912   2
  11  -2   1 7552.26 318.615  13
  11  -2   1 8015.96 229.456  15
  11   2   1 7467.20 303.922  10
  12  -2   1 541.188 93.3649  13
  12  -2   1 645.035 70.9166  15
  13  -2   1 1251.41 79.3554   6
  13  -2   1 1306.75 94.4739  15
  13  -2   1 1326.93 146.725  13
  14  -2   1 51.9668 43.6605  13
  15  -2   1 5.60350 48.7717  13
  16  -2   1-51.2967 41.0685  13
  17  -2   1 259.508 45.8494  13
  17  -3  -1 107.741 25.8114  13
  16  -3  -1 6.57928 27.3015  13
  15  -3  -1 168.261 48.3844  13
  14  -3  -1 3191.82 204.768  13
  14  -3  -1 3140.39 142.507  15
  13  -3  -1 144.701 43.2886  15
  13  -3  -1 72.2750 49.5122  13
  12  -3  -1 262.093 46.6309  15
  11  -3  -1 274.981 52.3396  15
  11  -3  -1 213.627 48.0221  11
  10   3  -1 1849.69 151.665  10
  10   3  -1 1929.65 240.321   2
  10  -3  -1 1771.95 115.563  11
   9  -3  -1 31.0952 24.5860  11
   9  -3  -1 5.18969 18.1083   5
   8  -3  -1 9739.32 215.612   5
   7  -3  -1 41.6668 19.0774   5
   6  -3  -1 8447.53 177.220   5
  -6  -3   1 8532.27 318.225   1
   5  -3  -1 8484.50 164.887   5
  -5  -3   1 8363.18 292.043   1
   4  -3  -1 4165.99 112.119   5
  -4  -3   1 4250.98 197.230   1
  -3  -3   1 230.860 45.8167   1
   3  -3  -1 234.823 26.4087   5
  -3  -3   1 195.248 63.1275   3
  -2  -3   1 1917.40 166.289   3
   2  -3  -1 1675.18 63.5942   5
  -2  -3   1 1716.88 118.851   1
  -1  -3   1 175.335 41.4414   1
  -1  -3   1 215.064 16.1268   5
  -1  -3   1 213.972 58.1521   3
   0  -3   1 4278.60 80.6513   5
   0  -3   1 4295.93 211.317   3
   0  -3   1 4259.07 207.485   1
   1  -3   1 2883.78 72.2116   5
   1  -3   1 3007.66 188.004   1
   1  -3   1 2981.31 160.067   3
   2  -3   1 93.9228 43.9755   1
   2  -3   1 60.2044 13.1152   5
  -2  -3  -1 115.539 59.6270   3
   2  -3   1 53.9816 19.8770   3
  -3  -3  -1 5711.26 321.370   3
   3  -3   1 5018.91 109.938   5
   4  -3   1 3265.62 96.8454   5
  -4  -3  -1 3686.51 273.545   3
   5  -3   1 397.573 37.6275   5
  -5  -3  -1 359.855 104.915   3
  -6  -3  -1 6261.33 387.445   3
   6  -3   1 5203.65 139.614   5
   7  -3   1 310.897 37.7511   5
  -7  -3  -1 337.889 95.0395   3
  -8  -3  -1 3823.65 314.634   3
   9  -3   1 451.786 55.7511  11
  10  -3   1 3748.42 159.615  15
  10   3   1 2949.37 286.183   2
  10  -3   1 3307.79 149.779  11
  11  -3   1 1576.21 108.829  15
  11  -3   1 1312.79 132.722  13
  11  -3   1 1320.49 98.2614  11
  12  -3   1 8376.59 241.674  15
  12  -3   1 7156.32 313.122  13
  13  -3   1 1000.06 81.3137  15
  13  -3   1 863.612 111.706  13
  13  -3   1 882.827 68.0425   6
  14  -3   1 336.019 69.2289  13
  15  -3   1 8.53558 30.2738  13
  16  -3   1 64.5295 32.1873  13
  17  -3   1 147.392 23.9299  13
  15  -4  -1 33.2091 20.1629  13
  14  -4  -1-8.20146 16.2778  15
  14  -4  -1-6.20930 25.8896  13
  13  -4  -1 1883.67 144.945  13
  13  -4  -1 2269.42 121.326  15
  12  -4  -1 219.986 47.3527  11
  12  -4  -1 334.840 51.1999  15
  12  -4  -1 235.595 60.8117  13
  11  -4  -1 977.343 92.9570  11
  11  -4  -1 970.831 89.1120  15
  11  -4  -1 1049.52 116.747  13
  10  -4  -1 40.3833 31.8367  11
   9  -4  -1 299.669 42.9945   5
   9  -4  -1 267.647 48.4384  11
   8  -4  -1 89.1006 26.6390   5
   8  -4  -1 72.1820 36.1150  11
   7  -4  -1-17.4830 20.6808   5
   7  -4  -1-6.85668 24.8598  11
   6  -4  -1 46.7484 22.7240   5
  -5  -4   1 466.916 108.511   3
   5  -4  -1 436.586 43.3442   5
  -4  -4   1 963.429 154.056   3
   4  -4  -1 859.457 57.8573   5
  -3  -4   1 269.098 73.8449   3
   3  -4  -1 273.012 31.8692   5
   2  -4  -1 1659.43 149.158   3
   2  -4  -1 1528.30 70.1748   5
  -2  -4   1 1557.60 175.324   3
  -1  -4   1 14943.4 499.043   3
   1  -4  -1 14273.8 462.181   3
   1  -4  -1 14132.8 201.232   5
   0  -4  -1 35906.9 303.930   5
   0  -4   1 36481.6 723.984   3
   0  -4  -1 35763.7 790.875   3
   1  -4   1 2890.30 86.6951   5
  -1  -4  -1 2827.63 240.163   3
   1  -4   1 2786.23 182.908   3
  -1  -4  -1 2811.10 80.4596   5
   2  -4   1 2768.56 90.6495   5
  -2  -4  -1 3077.99 260.717   3
  -3  -4  -1 8041.19 437.961   3
   3  -4   1 6922.20 153.050   5
  -4  -4  -1-14.1916 52.5128   3
   4  -4   1-14.7223 13.2780   5
   5  -4   1 648.581 52.1157   5
  -5  -4  -1 750.087 152.527   3
   6  -4   1 7.26369 15.0562   5
  -6  -4  -1 14.6972 49.7311   3
   7  -4   1 1135.73 87.6112  11
  -7  -4  -1 1170.68 188.030   3
   7  -4   1 1151.63 76.4126   5
   8  -4   1 476.477 61.7016  11
   9  -4   1 647.849 71.3774  11
  10  -4   1 56.4067 29.8877  11
  10  -4   1 52.8399 32.0561  13
  11  -4   1 3038.52 185.142  13
  11  -4   1 3507.87 157.386  15
  11  -4   1 3060.38 151.306  11
  12  -4   1 1082.22 83.2289  15
  12  -4   1 843.464 98.7255  13
  12  -4   1 1059.61 86.0934  11
  13  -4   1 49.6406 24.6475  15
  13  -4   1-4.37337 29.5882  13
  14  -4   1 126.941 36.2925  13
  15  -4   1 39.8605 22.9401  13
  16   4   1 70.2650 17.8038   7
  14   5  -1 884.627 60.2807   7
  13  -5  -1 61.3223 22.2850  15
  12  -5  -1 169.316 34.6207  15
  12  -5  -1 104.301 33.1121  11
  11  -5  -1 301.027 53.5941  11
  11  -5  -1 280.552 47.3268  15
  10  -5  -1 1456.12 112.837  11
   9  -5  -1 2.67034 27.5420  11
   8  -5  -1 2178.85 139.240  11
   7  -5  -1 138.180 31.6420   5
   7  -5  -1 125.188 43.7435  11
   6  -5  -1 1406.60 109.351  11
   6  -5  -1 1480.50 90.3151   5
   5  -5  -1 1499.13 106.203  11
   5  -5  -1 1475.36 87.0531   5
   4  -5  -1 163.989 37.0116   8
  -4  -5   1 187.775 37.7576   8
   4  -5  -1 163.838 28.7327   5
   3  -5  -1 131.727 25.8796   5
  -3  -5   1 170.373 33.7582   8
   3  -5  -1 133.597 32.4610   8
  -3  -5   1 102.238 53.0221   3
   2  -5  -1 230.872 43.1686   8
   2  -5  -1 205.068 29.1296   5
  -2  -5   1 230.242 72.5085   3
  -2  -5   1 150.738 32.7960   8
  -1  -5   1 179.688 34.1988   8
  -1  -5   1 196.853 67.1783   3
   1  -5  -1 181.091 37.7510   8
   1  -5  -1 191.488 26.7909   5
   0  -5  -1 379.385 93.0704   3
   0  -5   1 375.415 49.5745   8
   0  -5  -1 359.381 45.4065   8
  -1  -5  -1 1686.54 201.906   3
   1  -5   1 1556.09 94.8537   8
  -1  -5  -1 1598.06 91.7699   8
   2  -5   1 1488.82 93.9283   8
  -2  -5  -1 1548.60 89.2479   8
   2  -5   1 1737.19 79.1718   5
  -2  -5  -1 1696.91 210.419   3
  -3  -5  -1 309.430 40.3653   8
   3  -5   1 310.733 35.7136   5
  -3  -5  -1 306.160 93.4118   3
   3  -5   1 255.451 42.7585   8
  -4  -5  -1 874.900 163.599   3
   4  -5   1 756.336 58.6866   5
   4  -5   1 645.482 68.2117   8
   4   5   1 680.868 65.9207   7
   5  -5   1 92.8584 22.2876   5
  -5  -5  -1 137.133 72.1537   3
   5  -5   1 80.0565 23.3550   8
   6  -5   1 597.693 70.9477  11
  -6  -5  -1 632.313 146.113   3
   7  -5   1 173.136 44.6475  11
   8  -5   1-8.23194 27.2159  11
   9  -5   1 316.357 57.0977  11
  10  -5   1 2.31670 21.1935  15
  10  -5   1-30.7483 27.1224  11
  11  -5   1 66.3541 28.7190  11
  11  -5   1 81.5653 28.2348  15
  12  -5   1 1947.90 106.694  11
  13   5   1 436.871 53.6012   7
  14   5   1 54.6464 21.1921   7
  12  -6  -1 187.235 23.0810  15
  12   6  -1 216.792 28.5006   7
  11  -6  -1 48.4688 20.3006  15
  11  -6  -1 30.4735 20.2664  11
  11   6  -1 48.0666 19.5023   7
  10   6  -1 24.0280 20.2234   7
  10  -6  -1 26.1013 24.8101  11
  10  -6  -1 51.9869 25.0586  15
   9   6  -1 255.053 40.2811   7
   9  -6  -1 258.366 51.4766  11
   8   6  -1 62.4280 27.1898   7
   8  -6  -1 74.8233 34.9226  11
   7  -6  -1 70.3047 40.9188  11
   6  -6  -1-1.38975 27.5481  11
  -6  -6   1 28.1981 20.6944   8
  -5  -6   1 44.3206 24.2902   8
   5  -6  -1 70.5477 19.9005   5
   5  -6  -1 69.3097 33.5746  11
   4  -6  -1 90.0625 21.8867   5
  -4  -6   1 111.698 31.9371   8
   4  -6  -1 87.2612 38.1054  11
  -3  -6   1 362.727 52.2684   8
   3  -6  -1 294.699 46.4060   8
  -2  -6   1 1323.12 92.3226   8
   2  -6  -1 1141.65 87.7704   8
  -1  -6   1 2794.48 133.435   8
   1  -6  -1 2629.12 130.259   8
   0  -6  -1 8402.91 228.494   8
   0  -6   1 8266.29 230.486   8
   1  -6   1-17.8119 26.8437   8
  -1  -6  -1-12.1192 21.5668   8
   2  -6   1 799.721 75.9429   8
  -2  -6  -1 802.356 70.1803   8
   3  -6   1 429.167 56.6776   8
  -3  -6  -1 510.415 54.1882   8
   4  -6   1 74.3605 30.6732   8
  -4  -6  -1 103.075 27.6354   8
   5  -6   1 136.809 42.9213  11
   6   6   1 246.848 40.8555   7
   6  -6   1 365.349 59.9776  11
   7   6   1 36.7235 27.9950   7
   7  -6   1 17.1839 28.3104  11
   8   6   1 39.7444 22.1065   7
   8  -6   1 77.5880 33.0364  11
   9  -6   1-8.29645 23.4326  11
   9   6   1 14.9943 24.7937   7
  10   6   1 24.5198 21.1467   7
  10  -6   1-7.99813 19.9324  11
  10  -6   1 18.4739 13.9644  15
  11   6   1 41.0681 19.4870   7
  11  -6   1 68.7783 25.5660  11
  12   6   1 739.522 49.8905   7
  10  -7  -1 103.119 20.8004  11
   9  -7  -1 96.5028 20.8288  15
   9  -7  -1 104.124 25.3832  11
   8  -7  -1 175.710 34.1820  11
   7  -7  -1-2.13316 20.9781  11
   6  -7  -1 160.194 39.9872  11
   5  -7  -1 163.449 40.2150  11
  -5  -7   1 114.593 23.3116   8
  -4  -7   1 157.779 29.9525   8
   4  -7  -1 95.2359 37.8657  11
  -3  -7   1 85.7754 24.5913   8
   3  -7  -1 78.7721 34.6423  11
  -2  -7   1 6.98891 18.2734   8
   2  -7  -1 11.1291 26.5247  11
  -1  -7   1 51.3825 25.3330   8
   0  -7   1 63.4665 26.0802   8
   0  -7  -1 59.8901 24.1867   8
   1  -7   1 304.264 45.7557   8
  -1  -7  -1 325.703 43.0609   8
  -2  -7  -1 244.497 36.2887   8
   2  -7   1 231.359 39.4201   8
  -3  -7  -1 2.44239 14.5596   8
   3  -7   1-5.99849 27.1420  11
   4  -7   1 159.326 44.1042  11
   5  -7   1-5.90419 23.7109  11
   6  -7   1 69.5939 31.5322  11
   7  -7   1-6.00557 22.4570  11
   8  -7   1 21.0781 19.1551  11
   9  -7   1-3.66486 13.0416  11
  10  -7   1 40.0340 13.6269  11
   6  -8  -1 24.1919 11.5258  11
   5  -8  -1 20.2002 13.4576  11
   4  -8  -1-39.2576 16.3147  11
   3  -8  -1 26.7496 14.5197  11
   2  -8  -1 366.848 37.4380  11
  -1  -8   1 727.169 52.8845  11
   1  -8  -1 695.994 50.7068  11
   0  -8  -1 1437.29 69.7564  11
   0  -8   1 1520.87 76.9455  11
   1  -8   1 27.8030 18.6138  11
  -1  -8  -1 18.8643 15.8412  11
   2  -8   1 120.974 23.6681  11
  -2  -8  -1 114.430 19.9624  11
   3  -8   1 132.962 26.5137  11
  -3  -8  -1 124.309 18.4787  11
   4  -8   1 27.2885 14.4301  11
   5  -8   1 25.6483 11.9641  11
   6  -8   1 72.6330 15.9666  11
  17   0  -2 1.79895 17.5543  13
  16   0  -2 9.79307 27.9623  13
  15   0  -2 13.1499 37.9393  13
  15   0  -2-2.56192 35.5916  10
  14   0  -2 251.285 72.5557  13
  14   0  -2 210.783 55.8190  10
  13   0  -2 29.3206 47.4330  13
  13   0  -2 36.1999 33.3263  10
  12   0  -2 1041.15 105.001  10
  12   0  -2 1008.69 164.444   2
  11   0  -2-23.7981 52.1332   2
  11   0  -2 70.8123 36.6608  15
  11   0  -2-33.9155 33.5661  10
  10   0  -2 7830.54 410.913   2
   9   0  -2 9.95327 38.1486   2
   8   0  -2 2936.52 220.675   2
   7   0  -2 0.52498 6.42113   5
   7   0  -2 19.7222 42.5977   2
   6   0  -2 5843.17 93.2317   5
   6   0  -2 5954.81 264.736   2
   5   0  -2-3.37597 5.19138   5
   5   0  -2 10.7078 34.4326   2
   4   0  -2 945.280 87.2157   2
   3   0  -2 21.7648 26.7791   2
   2   0  -2 73912.1 529.473   2
   1   0  -2 3.93723 8.22171   2
   0   0   2 118611. 549.521   1
   1   0   2-0.06586 3.31936   2
   1   0   2 1.87588 14.5639   1
   2   0   2 42409.8 532.431   1
   2   0   2 42033.1 317.841   2
   3   0   2-5.05022 19.4205   2
   4   0   2 12267.7 274.718   4
   4   0   2 11978.8 268.913   2
  -5   0  -2-1.25954 13.7456   3
   5   0   2-13.3121 22.3257   4
   5   0   2-5.64249 23.9871   2
   6   0   2 38392.5 613.108   2
   7   0   2-22.8683 36.7015   2
   7   0   2 5.93912 8.94886   6
   8   0   2 23114.8 568.012   2
   8   0   2 22256.5 248.639   6
   9   0   2-53.5305 38.4699   2
   9   0   2-3.23233 8.93594   6
  10   0   2 551.480 44.0449   6
  10   0   2 411.700 96.7397   2
  11   0   2 26.2728 40.8970   2
  11   0   2 24.0469 42.5574  13
  11   0   2-3.27584 10.5558   6
  12   0   2 26100.7 588.977  13
  12   0   2 22691.8 717.526   2
  13   0   2 21.2948 40.0249  13
  14   0   2 1041.31 122.232  13
  15   0   2-42.1103 36.7150  13
  16   0   2 319.451 58.6830  13
  17   0   2-19.3259 20.8996  13
  18  -1  -2 7.91967 11.9868  13
  17  -1  -2-6.40974 26.7196  13
  16  -1  -2 63.9731 43.2341  13
  15   1  -2 1585.74 136.274  10
  15  -1  -2 1875.58 160.590  13
  14  -1  -2 113.171 54.7869  13
  14  -1  -2 94.1566 37.3563  10
  14   1  -2 117.656 35.9266  13
  14   1  -2 28.5618 42.7479  10
  13  -1  -2 3203.33 171.017  10
  13   1  -2 2986.98 190.592  10
  13   1  -2 3313.70 194.835  13
  13  -1  -2 3234.83 161.268  15
  12   1  -2 71.9290 51.4183  10
  12   1  -2 4.61296 53.4233   2
  12  -1  -2 48.8213 34.4909  10
  12  -1  -2 52.0144 45.8100   2
  12   1  -2 122.725 46.0524  13
  12  -1  -2 117.564 42.1184  15
  11   1  -2 49.8583 41.3211   2
  11  -1  -2 38.3904 31.7617  15
  11  -1  -2 2.97409 26.9902  10
  11   1  -2 17.4424 39.8614  10
  11  -1  -2 43.8690 44.7465   2
  10   1  -2 141.432 75.4873   2
  10  -1  -2 29.7520 50.2433   2
   9  -1  -2 1766.64 186.730   2
   9   1  -2 1897.62 203.197   2
   9  -1  -2 1801.66 77.2673   5
   8   1  -2 2457.41 214.871   2
   8  -1  -2 2298.27 197.231   2
   8  -1  -2 2401.58 84.8098   5
   7   1  -2 1740.25 166.494   2
   7  -1  -2 1783.50 165.154   2
   7  -1  -2 1773.84 68.8204   5
   6  -1  -2 3815.86 91.7924   5
   6  -1  -2 4066.47 225.050   2
   5  -1  -2 29112.8 235.040   5
   5  -1  -2 29467.1 541.242   2
   4  -1  -2 3946.77 183.177   2
   4  -1  -2 3995.37 79.2089   5
   3  -1  -2 599.336 70.5806   2
   2  -1  -2 6474.25 190.682   2
  -1  -1   2 25490.5 349.964   1
   0  -1   2 155.423 31.2963   1
   1  -1   2 244.785 44.2818   1
   2  -1   2 636.543 79.5138   1
   3  -1   2 1865.03 154.091   1
   3  -1   2 2046.89 114.764   2
   4   1   2 2279.76 109.975   4
   4  -1   2 2533.60 133.133   2
   5  -1   2 167.426 41.4064   2
   5   1   2 160.789 35.4962   4
   5   1   2 137.556 13.1658   6
  -5  -1  -2 187.914 53.2477   3
  -6  -1  -2 230.924 54.4050   3
   6  -1   2 268.755 63.1193   2
   6   1   2 217.251 18.4545   6
   6   1   2 203.523 41.3373   4
  -7  -1  -2 999.783 108.830   3
   7   1   2 907.821 40.3851   6
   7  -1   2 891.859 111.086   2
   7   1   2 1068.63 121.766   2
   8   1   2 783.449 113.927   2
   8   1   2 724.656 39.1085   6
   8  -1   2 855.959 117.784   2
   9   1   2 983.971 137.660   2
   9  -1   2 721.711 113.627   2
  10  -1   2 418.817 96.1831   2
  10   1   2 438.668 100.656   2
  11  -1   2 1584.75 143.048  13
  11  -1   2 1313.03 173.439   2
  11  -1   2 1591.57 86.6693   6
  11   1   2 1583.87 129.673  10
  11   1   2 1689.85 134.205  13
  11   1   2 1420.53 180.099   2
  12  -1   2 112.950 66.6357   2
  12   1   2 65.8496 47.3069  10
  12  -1   2 135.006 58.1970  13
  12   1   2 129.479 52.3956  13
  12   1   2 86.3017 56.9010   2
  12  -1   2 66.7096 21.0834   6
  13  -1   2 466.360 89.4232  13
  13   1   2 509.829 82.3097  13
  14   1   2 29.7236 36.6500  13
  14  -1   2 38.6119 47.4141  13
  15  -1   2-39.7081 56.5131  13
  15   1   2 52.3130 33.6877  13
  16   1   2 102.563 27.9115  13
  16  -1   2 91.0879 44.5106  13
  17  -1   2 2393.74 126.367  13
  18  -1   2 91.6024 19.8564  13
  17  -2  -2-23.0977 28.9712  13
  16  -2  -2 109.739 37.7852  13
  15  -2  -2 75.8123 54.6668  13
  14  -2  -2 594.399 108.714  13
  14  -2  -2 610.298 72.1106  15
  14   2  -2 531.923 86.9793  10
  13  -2  -2 77.4201 33.8913  15
  13   2  -2 37.5394 42.4679  10
  12  -2  -2 22.9676 30.7407  15
  12   2  -2-15.3997 47.3418  10
  11   2  -2 907.532 109.736  10
  11   2  -2 1014.12 176.223   2
  11  -2  -2 1052.34 91.7634  15
  10  -2  -2 1055.04 85.1615  11
  10  -2  -2 1220.06 93.3319  15
  10   2  -2 1046.60 106.036  10
  10   2  -2 1017.34 166.297   2
   9   2  -2 2058.37 219.665   2
   9  -2  -2 1894.67 90.2795   5
   8  -2  -2 245.686 32.5980   5
   7  -2  -2 339.900 35.2703   5
   6  -2  -2 2379.37 84.4728   5
   5  -2  -2 12.9020 10.7351   5
   4  -2  -2 361.751 29.7145   5
  -4  -2   2 425.837 72.7198   3
  -3  -2   2 1062.87 106.310   3
  -3  -2   2 1057.03 93.5814   1
  -2  -2   2-15.5493 22.7801   1
  -2  -2   2-28.8976 32.0580   3
  -1  -2   2 24859.3 438.200   3
  -1  -2   2 27484.4 443.651   1
   0  -2   2 225130. 1187.12   3
   0  -2   2 226578. 1334.96   1
   1  -2   2 497.366 67.5665   1
   1  -2   2 620.498 28.2700   5
   1  -2   2 478.591 47.9309   3
   2  -2   2 1024.21 113.169   1
   2  -2   2 1054.65 41.4237   5
   3  -2   2-11.0208 41.4435   1
   3  -2   2 2.32856 7.89584   5
   4  -2   2 4513.61 102.434   5
   4  -2   2 4431.52 281.268   1
  -5  -2  -2 96.2916 63.5126   3
   5   2   2 27.4482 17.5876   4
   5  -2   2 43.2699 15.2132   5
  -6  -2  -2 5187.57 310.888   3
   6   2   2 4558.43 187.559   4
  -7  -2  -2 896.417 132.963   3
  -8  -2  -2 1569.64 172.926   3
   9   2   2 52.0952 53.9375   2
  10   2   2 1295.09 177.704   2
  10  -2   2 1474.73 132.592  13
  11  -2   2 772.253 106.942  13
  11   2   2 837.301 152.758   2
  12  -2   2 17491.2 312.579   6
  12  -2   2 18169.3 505.121  13
  13  -2   2 822.182 64.8946   6
  13  -2   2 741.559 111.066  13
  14  -2   2-45.9538 47.4623  13
  15  -2   2-13.5673 45.5904  13
  16  -2   2 483.185 72.6908  13
  17  -2   2 38.2974 22.3639  13
  17  -3  -2 10.7609 16.6991  13
  16  -3  -2-8.96535 27.9772  13
  15  -3  -2 321.351 66.9052  13
  14  -3  -2 56.5158 49.0195  13
  14  -3  -2 57.6179 35.2069  15
  13  -3  -2 2968.08 153.950  15
  13  -3  -2 2881.60 208.421  13
  12  -3  -2 42.4359 32.6647  15
  11  -3  -2 2233.37 137.286  11
  11   3  -2 2295.85 174.177  10
  11  -3  -2 2490.53 144.337  15
  10   3  -2 2.24225 44.6883  10
  10  -3  -2 1.92361 14.4345   5
  10   3  -2-79.7338 47.1849   2
  10  -3  -2 33.6279 25.3767  11
   9  -3  -2 1951.21 100.589   5
   9  -3  -2 1849.87 114.267  11
   9   3  -2 1912.67 143.157  10
  -8  -3   2 3467.49 244.882   1
   8  -3  -2 3702.83 134.212   5
   7  -3  -2 31.9341 16.0221   5
  -7  -3   2 29.0954 28.2599   1
   6  -3  -2 7677.22 172.218   5
  -6  -3   2 7459.19 321.063   1
   5  -3  -2 15043.6 227.992   5
  -5  -3   2 14612.5 422.328   1
  -4  -3   2 6549.15 268.251   1
   4  -3  -2 6716.64 142.381   5
   3  -3  -2 3161.07 92.6661   5
  -3  -3   2 3331.00 225.266   3
  -3  -3   2 3182.52 179.554   1
  -2  -3   2 2317.53 174.784   3
  -2  -3   2 2397.79 155.870   1
  -1  -3   2 1935.60 142.782   1
  -1  -3   2 1906.39 149.077   3
   0  -3   2 3539.08 183.983   3
   0  -3   2 3765.52 75.5174   5
   0  -3   2 3498.40 203.985   1
   1  -3   2 330.364 66.4719   1
   1  -3   2 329.125 25.4152   5
   1  -3   2 324.181 48.7682   3
   2  -3   2 43.6837 18.5412   3
   2  -3   2 28.0342 29.2342   1
   2  -3   2 54.6606 13.4054   5
   3  -3   2 6031.58 122.593   5
   3  -3   2 5637.00 322.035   1
   4  -3   2 3015.06 93.5526   5
  -4  -3  -2 3419.90 266.669   3
  -5  -3  -2 62.4245 59.8169   3
   5  -3   2 47.4855 15.4433   5
   6  -3   2 113.012 22.1943   5
  -6  -3  -2 195.969 85.9525   3
  -7  -3  -2 810.932 151.346   3
  -8  -3  -2 1205.56 175.602   3
   9  -3   2 5866.32 249.728  13
   9  -3   2 6229.54 190.367  11
  -9  -3  -2 5770.75 385.591   3
  10   3   2 773.534 146.412   2
  10  -3   2 725.605 95.9773  13
  10  -3   2 700.693 67.9788  11
  11  -3   2 850.108 107.615  13
  11  -3   2 910.630 79.6336  11
  12  -3   2 475.631 77.2727  13
  12  -3   2 434.175 51.6649   6
  13  -3   2-14.5315 43.2853  13
  13  -3   2 47.6058 17.4710   6
  14  -3   2-4.22098 41.3861  13
  15  -3   2 15.6705 30.4440  13
  16  -3   2 92.5003 33.5416  13
  17  -3   2 594.500 43.0381  13
  15  -4  -2-26.4165 25.1436  13
  14  -4  -2 586.605 58.0897  15
  14  -4  -2 520.584 72.5128  13
  13  -4  -2 1507.60 132.864  13
  13  -4  -2 1691.96 108.643  15
  12  -4  -2-23.9279 31.2248  11
  12  -4  -2 14.8136 28.7588  15
  12  -4  -2 69.8880 48.2405  13
  11  -4  -2 121.143 35.1634  15
  11  -4  -2 92.3237 33.7788  11
  10  -4  -2 356.003 62.7325  11
   9  -4  -2 1185.98 101.032  11
   9  -4  -2 1357.22 91.0267   5
   8  -4  -2 39.9889 34.8224  11
   8  -4  -2 27.0714 20.3140   5
   7  -4  -2 65.3764 23.8759   5
   7  -4  -2 68.3955 35.0216  11
   6  -4  -2 13.6840 14.3785   5
   5  -4  -2 339.140 40.1806   5
   4  -4  -2 1120.55 68.2786   5
   3  -4  -2 2473.42 95.4807   5
  -3  -4   2 2586.70 230.916   3
   2  -4  -2 688.314 48.7125   5
  -2  -4   2 651.637 107.999   3
  -1  -4   2 6108.43 306.460   3
   1  -4  -2 6225.02 139.071   5
   0  -4  -2 24109.0 261.548   5
   0  -4   2 25564.4 576.541   3
  -1  -4  -2 857.368 144.894   3
   1  -4   2 856.907 117.194   1
   1  -4   2 947.042 48.6417   5
   2  -4   2 2246.11 81.3231   5
   2  -4   2 1980.32 187.445   1
  -2  -4  -2 2477.64 241.494   3
   3  -4   2 118.518 23.0597   5
  -3  -4  -2 157.764 83.0629   3
  -4  -4  -2 939.450 167.822   3
   4  -4   2 799.435 54.6632   5
  -5  -4  -2 117.736 81.6171   3
   5  -4   2 83.6439 20.6155   5
  -6  -4  -2 28.9373 54.9573   3
   7  -4   2 275.099 45.9339  11
  -7  -4  -2 212.209 87.1527   3
  -8  -4  -2 1118.50 182.352   3
   8  -4   2 1120.21 87.7445  11
   9  -4   2-16.3161 22.3019  11
  10  -4   2 103.174 38.0919  13
  10  -4   2 150.725 37.1591  11
  11  -4   2 56.2641 24.6619  11
  11  -4   2 74.6419 37.2855  13
  12  -4   2 3597.12 192.043  13
  12  -4   2 4032.16 160.345  11
  12  -4   2 3670.19 142.590   6
  13  -4   2 153.409 41.8035  13
  14  -4   2 463.409 59.3458  13
  15  -4   2 27.1565 17.4066  13
  15   4   2 15.9777 20.1049   7
  16   4   2 9.82082 10.3578   7
  14  -5  -2-6.41704 11.0696  15
  13  -5  -2 2.95823 17.0500  15
  12  -5  -2-6.41605 26.8213  15
  11  -5  -2 700.998 79.2293  11
  11  -5  -2 827.885 81.3625  15
  10  -5  -2-35.3590 32.9797  11
   9  -5  -2 382.784 63.1253  11
   8  -5  -2 1041.50 96.3406  11
   8  -5  -2 1157.88 83.1837   5
   7  -5  -2 231.942 39.1226   5
   7  -5  -2 181.658 47.4766  11
   6  -5  -2 1754.31 122.895  11
   6  -5  -2 2051.02 106.389   5
   5  -5  -2 196.995 34.6865   5
   5  -5  -2 223.135 50.7501  11
   4  -5  -2 818.841 74.5052   8
   4  -5  -2 846.586 65.2811   5
   3  -5  -2 332.607 50.2530   8
   3  -5  -2 355.221 40.8551   5
   2  -5  -2 104.188 29.5716   8
  -2  -5   2 83.2586 26.4252   8
   2  -5  -2 137.479 25.8262   5
  -1  -5   2 1167.74 80.8933   8
   1  -5  -2 1173.10 68.5195   5
   1  -5  -2 1186.90 82.6693   8
   0  -5  -2 918.233 69.0223   8
   0  -5  -2 914.633 147.970   3
   0  -5   2 1019.45 77.2072   8
  -1  -5  -2 270.070 39.1165   8
  -1  -5  -2 327.559 99.5837   3
   1  -5   2 332.783 45.0588   8
   2  -5   2 57.2105 25.3579   8
  -2  -5  -2 17.0077 16.8769   8
   3   5   2 59.1661 26.3596   7
   3  -5   2 61.8325 25.7008   8
  -3  -5  -2 49.0420 58.5134   3
   4  -5   2 319.046 47.7513   8
   4   5   2 362.899 50.8855   7
   5  -5   2 809.411 74.8022   8
   5   5   2 1034.65 89.9755   7
  -5  -5  -2 1085.82 187.769   3
   6  -5   2-0.21125 25.3733  11
   6  -5   2 0.97906 22.7030   8
   7  -5   2 660.774 73.9459  11
   8  -5   2 390.587 58.6812  11
   9  -5   2 1865.20 118.079  11
  10  -5   2 305.587 50.8119  11
  11  -5   2 40.7401 21.8552  11
  12   5   2 322.827 53.9785   7
  12  -5   2 353.974 46.4270  11
  13   5   2 1125.64 81.8976   7
  14   5   2 34.6994 18.9246   7
  12  -6  -2 12.0379 10.8922  15
  12   6  -2 32.5437 13.7648   7
  11  -6  -2 207.431 35.5000  11
  11   6  -2 285.421 33.8380   7
  11  -6  -2 267.383 37.6192  15
  10  -6  -2 57.9494 27.1187  15
  10   6  -2 98.5553 23.3260   7
  10  -6  -2 78.6977 31.9865  11
   9  -6  -2 68.0352 33.8433  11
   9   6  -2 31.2342 22.3884   7
   8  -6  -2 44.7074 30.2702  11
  -7  -6   2 46.6873 20.4702   8
   7  -6  -2 53.5448 30.1125  11
  -6  -6   2-31.5955 20.9776   8
   6  -6  -2-28.4272 18.1764   5
   6  -6  -2 4.19032 27.2745  11
   5  -6  -2 24.7824 35.4901  11
  -5  -6   2 33.1559 21.4164   8
   5  -6  -2-6.78937 13.0475   5
   4  -6  -2 356.675 59.6177  11
  -4  -6   2 295.226 45.3586   8
   4  -6  -2 283.089 37.3860   5
  -3  -6   2 193.951 37.6674   8
   2  -6  -2 396.642 52.5556   8
  -2  -6   2 409.347 53.0775   8
  -1  -6   2 361.079 51.9808   8
   1  -6  -2 329.407 44.5134   8
   0  -6  -2 365.691 49.9014   8
   0  -6   2 293.727 49.3681   8
   1  -6   2 409.958 55.6129   8
  -1  -6  -2 408.765 52.8849   8
  -2  -6  -2 1442.89 90.4171   8
   2  -6   2 1398.65 97.7269   8
   3  -6   2 183.632 40.5647   8
  -3  -6  -2 130.824 32.1799   8
   4  -6   2 230.664 43.5393   8
   5  -6   2 59.3369 36.7841  11
   5   6   2 29.0733 20.5047   7
   6  -6   2-14.7124 26.0119  11
   6   6   2 19.3035 23.5480   7
   7   6   2 43.1638 27.9657   7
   7  -6   2 6.65512 26.4745  11
   8   6   2 772.220 72.2606   7
   8  -6   2 856.248 81.2603  11
   9   6   2 15.4788 22.7761   7
   9  -6   2 10.0329 21.2093  11
  10   6   2-8.59614 20.7057   7
  10  -6   2 17.1588 18.3683  11
  11   6   2 36.2018 18.8932   7
  11  -6   2 53.3405 20.7395  11
  12   6   2 721.372 49.1895   7
   9  -7  -2 78.0094 20.8893  15
   9  -7  -2 60.1199 20.8713  11
   8  -7  -2 307.842 41.0158  11
   7  -7  -2 30.0220 24.2910  11
   6  -7  -2 348.756 50.5403  11
  -6  -7   2 384.872 36.5092   8
   5  -7  -2-40.3412 29.7430  11
  -5  -7   2 14.2071 16.8534   8
  -4  -7   2 7.58856 16.5426   8
   4  -7  -2 20.0635 28.3980  11
   3  -7  -2 2.37792 23.1681  11
  -3  -7   2 23.8002 20.2239   8
   2  -7  -2 34.7398 27.5432  11
  -2  -7   2 9.32001 21.8532   8
  -1  -7   2 171.053 35.9881   8
   1  -7  -2 176.784 39.1956  11
   0  -7   2 5.00287 20.9430   8
   1  -7   2 31.5732 23.8942   8
   2  -7   2 15.0965 22.2651   8
   3  -7   2 37.1584 25.0974  11
   4  -7   2 23.5597 27.7489  11
   5  -7   2 401.978 54.1610  11
   6  -7   2 14.6498 23.4333  11
   7  -7   2 300.588 43.2802  11
   8  -7   2 79.5124 23.6232  11
   9  -7   2 173.443 27.5389  11
   5  -8  -2 1.96286 9.40613  11
   4  -8  -2-22.8373 14.1043  11
   3  -8  -2-47.0391 17.6628  11
   2  -8  -2 52.9720 17.0537  11
   1  -8  -2 17.7900 15.8286  11
   0  -8  -2 27.9445 14.0198  11
   0  -8   2 67.9248 22.0481  11
  -1  -8  -2 80.8830 17.9119  11
   1  -8   2 146.902 28.5187  11
  -2  -8  -2 18.6563 10.3517  11
   2  -8   2 65.9354 20.3596  11
   3  -8   2-2.99174 13.6163  11
   4  -8   2-6.93733 13.6302  11
   5  -8   2 25.2837 13.1478  11
  17   0  -3 224.653 36.8910  13
  16   0  -3-12.0029 27.6150  13
  16   0  -3 7.03540 26.1036  10
  15   0  -3 3446.97 200.625  13
  15   0  -3 3340.59 183.841  10
  14   0  -3-23.6440 40.2976  13
  14   0  -3 11.5099 33.2309  10
  13   0  -3 4039.90 210.160  10
  12   0  -3 4.25428 37.2094  10
  12   0  -3 26.1042 58.7752   2
  11   0  -3 6334.40 208.848  15
  11   0  -3 6010.34 232.484  10
  11   0  -3 5664.06 376.743   2
  10   0  -3 39.0947 58.2880   2
   9   0  -3 15395.2 541.619   2
   8   0  -3 17.7353 45.1034   2
   7   0  -3 427.797 27.3073   5
   7   0  -3 400.490 79.5815   2
   6   0  -3-13.6226 38.4044   2
   6   0  -3-0.09135 4.89493   5
   5   0  -3 6660.86 90.8763   5
   5   0  -3 6913.95 263.289   2
   4   0  -3 20.5895 26.7886   2
   3   0  -3 106553. 807.457   2
   2   0  -3 11.3666 20.5834   2
   1   0  -3 54036.5 369.885   2
   0   0  -3-0.94534 4.22085   2
   0   0   3-8.98505 12.8914   1
   1   0   3 76828.9 616.548   1
   2   0   3 12.3803 22.8892   1
   2   0   3 4.10133 9.25144   2
   3   0   3 70482.8 826.234   1
   3   0   3 69687.7 289.540   6
   3   0   3 68790.9 518.940   2
   4   0   3 17.6609 19.8104   4
   4   0   3 11.1825 23.1137   2
   4   0   3 5.92982 7.24173   6
  -5   0  -3 70.8310 23.7673   3
   5   0   3 38.0613 21.8026   4
   5   0   3 77.5748 29.7339   2
   5   0   3 42.9467 11.4052   6
  -6   0  -3 9.35293 14.6012   3
   6   0   3 15.5572 29.5482   4
   6   0   3-1.69052 7.33348   6
   6   0   3 27.8432 27.1268   2
   7   0   3 856.065 100.039   2
   7   0   3 819.668 46.8871   6
   8   0   3 6.29116 9.26887   6
   8   0   3 17.4024 28.3873   2
   9   0   3 52.8404 44.8125   2
   9   0   3 24.6035 12.2454   6
  10   0   3-17.5381 32.1203   2
  10   0   3-6.08990 9.48311   6
  11   0   3 448.790 98.7862   2
  11   0   3 601.624 86.6911  13
  11   0   3 640.031 49.9397   6
  12   0   3-5.94010 43.2000  13
  13   0   3 4198.04 240.134  13
  14   0   3-22.1639 48.1319  13
  15   0   3 1252.13 122.321  13
  16   0   3 6.45918 28.4360  13
  17   0   3 1673.49 90.5885  13
  17  -1  -3-34.0778 27.8561  13
  16  -1  -3 136.087 46.9965  13
  15   1  -3 22.7328 38.8911  10
  15  -1  -3 69.8293 30.1693  10
  15  -1  -3-31.7747 42.0821  13
  14  -1  -3 558.412 74.4911  10
  14   1  -3 570.570 89.1111  10
  13  -1  -3 686.184 78.8735  15
  13   1  -3 640.951 86.1595  13
  13   1  -3 559.241 88.0635  10
  13  -1  -3 570.588 76.8462  10
  12  -1  -3 2898.90 155.796  15
  12  -1  -3 2707.11 267.014   2
  12   1  -3 2640.09 173.189  10
  12   1  -3 2653.91 270.061   2
  12  -1  -3 2775.66 159.129  10
  11  -1  -3 1520.66 108.996  15
  11  -1  -3 1369.42 107.310  10
  11   1  -3 1317.77 116.511  10
  11   1  -3 1356.92 192.566   2
  11  -1  -3 1244.75 174.612   2
  10   1  -3 1266.56 173.539   2
  10  -1  -3 1252.13 172.653   2
   9  -1  -3 69.6333 47.9628   2
   9  -1  -3 54.8134 15.0168   5
   9   1  -3-3.43951 52.3235   2
   8  -1  -3 14768.7 209.491   5
   8   1  -3 14773.5 521.556   2
   8  -1  -3 14492.6 497.262   2
   7  -1  -3 189.511 66.6792   2
   7   1  -3 53.4455 46.6516   2
   7  -1  -3 131.420 19.2273   5
   6  -1  -3 65673.5 388.602   5
   6  -1  -3 68878.2 920.685   2
   5  -1  -3 315.874 62.3261   2
   5  -1  -3 324.870 25.9383   5
   4  -1  -3 53153.5 676.743   2
   3  -1  -3 974.736 85.8627   2
   2  -1  -3 61825.3 623.656   2
  -2  -1   3 63392.6 266.355   4
  -1  -1   3 1389.01 54.0876   4
  -1  -1   3 1190.14 87.1217   1
   0  -1   3 150574. 701.424   4
   0  -1   3 149428. 982.582   1
   1   1   3-27.7230 12.3376   1
   1  -1   3 10.8887 24.0394   1
   1  -1   3 0.87290 15.2250   4
   2  -1   3 38292.4 615.355   1
   2  -1   3 40213.8 475.707   4
   3  -1   3 183.277 39.0529   4
   3  -1   3 113.373 45.5990   1
   4  -1   3 1134.23 93.5179   2
   4  -1   3 1020.95 132.577   1
   5   1   3 1139.87 93.9307   4
   5  -1   3 1209.22 102.458   2
   6  -1   3 24974.4 502.706   2
  -6  -1  -3 23887.2 526.156   3
   7  -1   3 847.839 102.502   2
   7   1   3 763.951 91.7781   4
   7   1   3 852.198 103.685   2
  -7  -1  -3 852.856 104.509   3
  -8  -1  -3 9602.04 343.653   3
   8  -1   3 9477.39 371.574   2
   8   1   3 9622.17 387.931   2
   9   1   3 114.972 53.4605   2
   9  -1   3 88.6348 51.0945   2
   9  -1   3 126.492 24.9537   6
  10   1   3 1488.12 172.522   2
  10  -1   3 1384.32 166.161   2
  10  -1   3 1518.61 84.7496   6
  11   1   3 138.489 55.7251   2
  11  -1   3 344.869 92.2836   2
  11  -1   3 221.495 35.3773   6
  11   1   3 245.442 54.6437  13
  11  -1   3 292.761 66.0796  13
  12  -1   3 29883.3 383.482   6
  12  -1   3 30141.2 648.887  13
  12   1   3 30753.1 600.745  13
  13  -1   3-31.3485 48.0520  13
  13   1   3 22.4555 37.5703  13
  13  -1   3 13.4788 8.92494   6
  14   1   3 414.676 66.2141  13
  14  -1   3 423.955 79.1243  13
  15   1   3-7.16188 22.6638  13
  15  -1   3-83.6203 54.7812  13
  16   1   3 38.6412 21.0936  13
  16  -1   3-29.9240 33.5202  13
  17  -1   3 165.984 36.7693  13
  17  -2  -3 272.265 44.9901  13
  16  -2  -3 631.769 85.3924  13
  15  -2  -3 3837.05 226.706  13
  14  -2  -3-25.5937 32.4408  15
  14   2  -3-21.1167 52.1133  10
  13  -2  -3 1131.89 102.112  15
  13   2  -3 1031.67 118.706  10
  12   2  -3 56.8172 50.5055  10
  12  -2  -3 32.0761 36.8489  15
  11   2  -3 845.530 162.823   2
  11  -2  -3 979.824 91.9791  15
  11   2  -3 834.275 102.333  10
  10   2  -3 506.839 122.992   2
  10  -2  -3 511.580 64.1893  15
  10   2  -3 436.418 74.8132  10
  10  -2  -3 388.531 56.2637  11
  10  -2  -3 382.162 41.4141   5
   9  -2  -3 7036.29 173.564   5
   9   2  -3 6222.23 390.868   2
   8  -2  -3 1403.55 73.9038   5
   7  -2  -3 22.8474 12.2575   5
   6  -2  -3 11.1996 12.0036   5
   5  -2  -3 1988.78 74.1555   5
  -4  -2   3 332.723 64.3920   1
  -3  -2   3 5444.74 231.744   1
  -2  -2   3 10233.8 305.301   1
  -1  -2   3 20546.1 427.403   1
   0  -2   3 26758.3 501.742   1
   1  -2   3 13524.5 392.406   1
   2  -2   3 77.2103 37.7293   1
   3  -2   3 9064.47 381.264   1
   4  -2   3 2382.96 210.567   1
  -6  -2  -3 755.395 123.785   3
   6   2   3 644.753 76.7646   4
   7   2   3 340.247 61.3775   4
  -7  -2  -3 290.199 76.7263   3
  -8  -2  -3 83.4746 48.5714   3
   9   2   3 2189.73 210.824   2
  -9  -2  -3 2137.55 200.299   3
  10   2   3 272.006 89.3287   2
  10  -2   3 240.266 58.5673  13
  11   2   3 816.209 139.858   2
  11  -2   3 1112.57 120.842  13
  11  -2   3 1022.99 77.6958   6
  12  -2   3 4823.95 164.571   6
  12  -2   3 4937.86 257.612  13
  13  -2   3 77.9472 43.4860  13
  13  -2   3 24.5884 12.1486   6
  14  -2   3 20.5327 48.4477  13
  15  -2   3 240.248 63.1422  13
  16  -2   3 83.5740 35.2960  13
  17  -2   3 848.231 65.7208  13
  17  -3  -3 9.91661 12.6180  13
  16  -3  -3 35.2718 27.7258  13
  15  -3  -3 149.592 52.8865  13
  14  -3  -3 1049.37 126.357  13
  14  -3  -3 1064.51 89.4914  15
  13  -3  -3 60.2734 35.8043  15
  12  -3  -3 1573.88 118.301  15
  12   3  -3 1459.86 143.483  10
  11  -3  -3 712.365 82.2309  11
  11   3  -3 816.680 105.163  10
  10   3  -3 377.988 74.9422  10
  10  -3  -3 352.425 56.7909  11
  10  -3  -3 416.918 47.3903   5
  10   3  -3 365.880 121.277   2
  -9  -3   3 2.66145 22.1120   1
   9  -3  -3-5.48258 14.5761   5
   9  -3  -3-14.6296 25.7256  11
   9   3  -3-20.9570 36.4474  10
   8  -3  -3 5375.52 163.090   5
  -8  -3   3 5217.27 319.579   1
   7  -3  -3 225.706 34.0375   5
  -7  -3   3 213.056 61.1520   1
   6  -3  -3 13439.8 233.496   5
  -6  -3   3 13380.5 458.995   1
  -5  -3   3 5187.74 274.049   1
   5  -3  -3 5115.53 136.992   5
   4  -3  -3 13297.8 206.423   5
  -4  -3   3 13766.5 422.296   1
  -3  -3   3 1405.40 131.295   1
  -2  -3   3 2406.41 170.502   1
  -1  -3   3-5.18514 19.3501   1
   0  -3   3 1532.71 147.467   1
   1  -3   3 25.7525 26.2783   1
   1  -3   3 15.1005 7.60458   5
   2  -3   3 9995.39 149.611   5
   2  -3   3 9082.82 393.891   1
   3  -3   3 638.603 113.889   1
   3  -3   3 710.129 43.3822   5
   4  -3   3 715.532 127.496   1
  -5  -3  -3 1440.04 187.392   3
  -6  -3  -3 2903.38 269.472   3
  -7  -3  -3 2376.08 252.061   3
  -8  -3  -3 95.6068 62.6557   3
   9  -3   3 636.213 83.7002  13
   9  -3   3 662.206 60.2052  11
  -9  -3  -3 447.737 107.339   3
  10  -3   3 945.458 110.679  13
  10   3   3 854.896 149.304   2
  10  -3   3 1069.33 80.0382  11
  11  -3   3 166.760 49.1821  13
  11  -3   3 209.464 39.4377  11
  12  -3   3 11350.1 372.033  13
  12  -3   3 11361.5 258.373   6
  13  -3   3 2.64383 42.9385  13
  13  -3   3 28.4460 16.4225   6
  14  -3   3 957.755 99.4313  13
  15  -3   3 33.4529 28.9654  13
  16   3   3 27.2449 16.7262   7
  16  -3   3 35.7771 20.2236  13
  15  -4  -3 351.882 48.2329  13
  14  -4  -3 408.419 52.6862  15
  14  -4  -3 318.651 58.7164  13
  13  -4  -3 854.904 81.5142  15
  13  -4  -3 678.399 92.4707  13
  12  -4  -3 149.034 44.2265  15
  11  -4  -3-11.6756 34.6614  15
  11  -4  -3-9.06975 29.9298  11
  10  -4  -3-6.89175 15.2867   5
  10  -4  -3-12.1436 27.9876  11
   9  -4  -3 378.601 62.6530  11
   9  -4  -3 465.248 54.4173   5
   8  -4  -3 479.156 53.5929   5
   8  -4  -3 348.056 57.2697  11
   7  -4  -3 9.21605 18.8255   5
   7  -4  -3 11.8995 29.8531  11
   6  -4  -3 182.676 41.1131  11
   6  -4  -3 177.855 32.4799   5
   5  -4  -3 1404.75 82.4231   5
   4  -4  -3 389.707 42.8146   5
   3  -4  -3 1327.46 72.0480   5
   2  -4  -3 4064.95 121.454   5
  -1  -4   3 13928.4 464.643   1
   0  -4   3 22491.7 606.392   1
   1  -4   3 5723.52 322.006   1
   2  -4   3 54.7681 30.1964   1
   3  -4   3 612.340 115.595   1
  -3  -4  -3 629.015 127.302   3
  -4  -4  -3 1276.31 192.626   3
  -5  -4  -3 858.715 165.553   3
   6  -4   3 920.210 74.1376  11
  -6  -4  -3 1055.63 183.876   3
   7  -4   3 248.882 43.7093  11
  -7  -4  -3 279.924 104.217   3
   8  -4   3 63.8836 26.4882  11
  -8  -4  -3 73.7848 57.1355   3
   9  -4   3 3537.00 155.474  11
  10  -4   3 455.867 55.2869  11
  11  -4   3 224.093 46.9650  13
  11  -4   3 239.770 44.2525  11
  12  -4   3 6359.12 245.078  13
  12  -4   3 7080.99 201.913  11
  13  -4   3 18.3398 30.9848  13
  14  -4   3 40.2737 21.6945  13
  14   4   3 55.4105 32.5051   7
  15  -4   3 53.1849 18.2443  13
  15   4   3 31.7777 18.4804   7
  14  -5  -3 328.335 32.2319  15
  13  -5  -3 45.0466 20.7978  15
  12  -5  -3 177.983 38.3301  15
  11  -5  -3 133.453 44.4483  11
  11  -5  -3 123.199 34.1979  15
  10  -5  -3 21.9533 30.4880  11
   9  -5  -3-1.48233 12.2014   5
   9  -5  -3 13.7662 35.9776  11
   8  -5  -3 395.522 50.9289   5
   8  -5  -3 362.541 62.5125  11
   7  -5  -3 192.797 36.2447   5
   7  -5  -3 205.493 50.7474  11
   6  -5  -3 478.128 67.0059  11
   6  -5  -3 475.970 53.2296   5
   5  -5  -3 1373.45 106.410  11
   5  -5  -3 1404.10 86.7748   5
   4  -5  -3 2534.74 111.314   5
   4  -5  -3 2514.16 138.446  11
   3  -5  -3 129.243 31.1988   8
   3  -5  -3 210.039 33.0014   5
  -2  -5   3 3092.54 134.234   8
   2  -5  -3 3301.66 120.835   5
   2  -5  -3 3048.53 134.806   8
  -1  -5   3 41.0608 24.4382   8
   1  -5  -3 33.2960 21.6915   8
   1  -5  -3 16.2189 13.4913   5
   0  -5  -3 903.994 146.007   3
   0  -5  -3 899.608 59.2881   5
   0  -5  -3 873.865 69.0095   8
   0  -5   3 855.217 71.6353   8
   1  -5   3 25.8369 23.4584   8
  -1  -5  -3 0.05286 16.9556   8
  -2  -5  -3 154.816 88.5440   3
   2  -5   3 90.9735 29.2908   8
   3   5   3 191.616 35.8514   7
   3  -5   3 175.690 35.8947   8
  -3  -5  -3 242.045 103.788   3
   4  -5   3 53.6771 24.2084   8
   4   5   3 93.9622 37.6190   7
  -4  -5  -3 60.0221 53.8082   3
   5  -5   3 195.926 39.4126   8
   5   5   3 263.458 53.4043   7
  -5  -5  -3 301.515 110.422   3
   6   5   3 636.966 74.7645   7
   6  -5   3 596.548 62.4931   8
   7  -5   3 354.905 55.2253  11
   7   5   3 286.562 53.2098   7
   8   5   3 1026.78 98.3484   7
   8  -5   3 1188.71 95.1912  11
   9  -5   3 136.068 41.9228  11
   9   5   3 62.2744 37.4099   7
  10  -5   3 57.5329 26.1971  11
  10   5   3 52.4552 37.6790   7
  11  -5   3 135.453 34.3815  11
  11   5   3 160.400 47.4272   7
  12   5   3 1830.11 113.772   7
  13   5   3 25.7999 22.0926   7
  14   5   3 102.500 22.5581   7
  12  -6  -3 88.2517 20.5589  15
  11  -6  -3 23.3139 19.5955  15
  11   6  -3 26.7242 13.6808   7
  11  -6  -3-25.1532 21.1833  11
  10   6  -3 20.2207 15.4166   7
  10  -6  -3 39.3019 25.8963  15
   9  -6  -3 64.1630 30.5936  11
   8  -6  -3 42.0738 35.2636  11
  -8  -6   3 18.4179 16.8181   8
  -7  -6   3 46.0551 19.1062   8
   7  -6  -3-22.0842 35.3579  11
  -6  -6   3 10.1014 19.9085   8
   6  -6  -3 14.6964 11.9065   5
   5  -6  -3 144.557 27.6333   5
  -5  -6   3 179.400 37.0272   8
   5  -6  -3 211.428 50.4550  11
   4  -6  -3 143.317 40.8620  11
   4  -6  -3 137.447 27.0759   5
  -4  -6   3 127.776 35.5005   8
   3  -6  -3 301.526 38.8518   5
  -3  -6   3 311.524 48.0669   8
   3  -6  -3 329.723 56.5736  11
  -2  -6   3 2205.83 120.573   8
   1  -6  -3 4830.31 170.836   8
  -1  -6   3 5013.51 182.404   8
   0  -6  -3 4996.52 169.039   8
   0  -6   3 4845.64 179.359   8
  -1  -6  -3 1504.88 90.4670   8
   1  -6   3 1472.36 99.9898   8
   2  -6   3 17.5446 22.9637   8
   3  -6   3 19.6956 23.4863   8
   4  -6   3 165.058 39.1096   8
   4   6   3 200.867 38.0140   7
   5  -6   3 175.899 40.4024   8
   5   6   3 102.982 28.5096   7
   5  -6   3 156.813 42.3513  11
   6  -6   3 251.225 46.0134  11
   6   6   3 242.391 42.4792   7
   7   6   3 159.872 37.4538   7
   7  -6   3 130.718 38.2374  11
   8   6   3 47.2632 27.4000   7
   8  -6   3 16.2466 21.5003  11
   9  -6   3 376.712 50.4922  11
   9   6   3 330.974 47.8397   7
  10  -6   3 168.877 31.1570  11
  10   6   3 172.689 34.8331   7
  11  -6   3 141.070 24.9751  11
  11   6   3 126.812 28.5554   7
  12   6   3 2396.97 86.1611   7
   9  -7  -3 21.4237 16.2249  15
   9  -7  -3-5.17843 13.5971  11
   8  -7  -3-7.46019 18.3607  11
   7  -7  -3 106.967 29.9979  11
  -7  -7   3 97.2762 19.4931   8
   6  -7  -3-17.0159 25.9915  11
  -6  -7   3-20.9479 16.8858   8
   5  -7  -3 69.0600 28.6182  11
  -5  -7   3 65.1174 19.9498   8
   4  -7  -3 142.518 37.2201  11
  -4  -7   3 106.475 26.4548   8
  -3  -7   3 9.62615 19.2970   8
   3  -7  -3 15.9079 23.0394  11
  -2  -7   3 349.888 46.0241   8
   2  -7  -3 414.000 53.3649  11
  -1  -7   3-15.5158 22.8204   8
   1  -7  -3 19.4011 23.1775  11
   0  -7   3 0.51693 20.4305   8
   0  -7  -3 37.6223 25.2499  11
   1  -7   3 4.45021 21.2119   8
   2  -7   3-27.1771 26.1142   8
   3  -7   3 61.9689 33.0393  11
   3  -7   3 36.7079 21.5627   8
   4  -7   3-8.30836 24.5739  11
   5  -7   3-6.89960 23.4680  11
   6  -7   3 103.421 29.9302  11
   7  -7   3-2.14936 19.3460  11
   8   7   3 32.1635 11.1901   7
   8  -7   3 86.1798 22.2296  11
   9  -7   3-8.19336 10.1607  11
   4  -8  -3 20.4331 11.2266  11
   3  -8  -3 25.4973 13.4595  11
   2  -8  -3 533.872 37.7508  11
   1  -8  -3 576.109 39.3082  11
   0  -8  -3 693.272 41.3912  11
   0  -8   3 912.431 59.9833  11
   1  -8   3 105.269 24.5024  11
   2  -8   3 7.27738 13.8075  11
   3  -8   3 5.63070 13.0407  11
   4  -8   3 20.7230 13.5376  11
   5  -8   3-22.4972 11.9598  11
  17   0  -4-2.12392 15.3303  13
  16   0  -4 124.649 37.7019  10
  16   0  -4 170.463 41.9790  13
  15   0  -4 15.4219 36.6806  13
  15   0  -4-22.0778 33.5077  10
  14   0  -4 719.276 93.1397  10
  14   0  -4 844.734 109.680  13
  13   0  -4 25.9403 36.5192  10
  12   0  -4 4549.29 346.472   2
  12   0  -4 4487.39 213.172  10
  11   0  -4 25.6116 28.9903  15
  11   0  -4-12.9871 30.9811  10
  10   0  -4 2097.38 219.139   2
   9   0  -4 28.4768 45.9439   2
   8   0  -4 3366.61 240.455   2
   7   0  -4 3.76864 5.08324   5
   7   0  -4 0.93941 33.9324   2
   6   0  -4 10351.5 123.803   5
   6   0  -4 10553.4 359.421   2
   5   0  -4 1.39586 28.6433   2
   5   0  -4-1.63554 4.70526   5
   4   0  -4 586.476 75.0535   2
   3   0  -4-3.94339 22.9202   2
   2   0  -4 101534. 684.689   2
   1   0  -4 1.48508 13.7632   2
  -1   0   4-8.59571 19.6828   1
   0   0   4 36242.3 449.036   1
   1   0   4-8.92588 25.7463   1
   2   0   4 18573.8 387.256   1
   2   0   4 18808.9 150.322   6
   3   0   4-8.20014 10.7534   2
   3   0   4 4.05273 5.90202   6
   4   0   4 21020.0 525.162   1
   4   0   4 19765.6 400.969   4
   4   0   4 20206.6 190.776   6
   4   0   4 20499.0 320.939   2
   5   0   4-5.35393 8.09727   6
   5   0   4 20.5764 26.4341   4
   5   0   4-11.5374 18.3229   2
  -6   0  -4 17138.8 329.183   3
   6   0   4 16876.5 433.428   4
   6   0   4 17455.9 207.979   6
   7   0   4 37.5443 25.7790   2
   7   0   4 5.96061 8.46857   6
   8   0   4 10766.6 374.585   2
   8   0   4 9855.81 180.451   6
   9   0   4 2.27113 10.1623   6
   9   0   4-8.43915 29.6550   2
  10   0   4 2831.55 220.514   2
  10   0   4 3042.96 109.657   6
  11   0   4-3.39720 11.9598   6
  11   0   4 45.2705 38.6352  13
  12   0   4 55180.0 850.963  13
  13   0   4-48.4641 41.2452  13
  14   0   4 638.076 95.5314  13
  15   0   4-38.0689 37.7104  13
  16   0   4 60.7320 28.8205  13
  17   0   4 32.3906 17.3440  13
  17  -1  -4 497.247 57.4347  13
  16  -1  -4 343.212 47.8635  10
  16  -1  -4 340.895 67.3868  13
  16   1  -4 313.211 59.4876  10
  15  -1  -4 2373.26 177.845  13
  15  -1  -4 2135.65 130.852  10
  15   1  -4 2255.90 156.197  10
  14   1  -4-12.1767 39.2821  10
  14  -1  -4 18.3510 27.3541  10
  13  -1  -4 469.401 67.9400  15
  13   1  -4 336.205 71.3318  10
  13  -1  -4 430.371 67.8154  10
  12  -1  -4 69.3700 39.9158  15
  12   1  -4 62.6615 46.1666  10
  12  -1  -4 94.0592 42.1132  10
  11   1  -4 378.077 101.196   2
  11  -1  -4 588.543 72.5042  15
  11  -1  -4 520.812 116.415   2
  11   1  -4 522.371 76.6448  10
  11  -1  -4 519.111 68.7229  10
  10  -1  -4 5.17926 25.8472  15
  10   1  -4 41.4619 48.5198   2
  10   1  -4-1.66943 27.8410  10
  10  -1  -4 2.01105 9.69754   5
  10  -1  -4 9.53984 41.2903   2
   9   1  -4 129.397 70.3096   2
   9  -1  -4 115.904 70.2620   2
   9  -1  -4 81.8606 18.3109   5
   8   1  -4 139.979 62.3785   2
   8  -1  -4 92.0713 17.2556   5
   8  -1  -4 88.9360 55.8960   2
   7  -1  -4 15816.7 492.378   2
   7  -1  -4 15289.6 201.054   5
   7   1  -4 15179.3 501.074   2
   6  -1  -4 123.793 17.9180   5
   6  -1  -4 56.0488 40.4511   2
   6   1  -4 111.719 51.4590   2
   5  -1  -4 5909.56 254.386   2
   4  -1  -4 1187.23 107.562   2
   3  -1  -4 1748.30 116.748   2
  -2  -1   4 4637.19 196.470   1
  -1  -1   4 16581.7 223.228   4
  -1  -1   4 16540.1 364.922   1
   0  -1   4 2736.37 103.825   4
   0  -1   4 2813.83 152.702   1
   0   1   4 2613.55 92.4611   1
   1   1   4 1643.43 80.6491   1
   1  -1   4 1646.93 123.852   1
   1  -1   4 1512.85 91.0915   4
   1  -1   4 1757.76 45.7620   6
   2  -1   4 235.892 59.6006   1
   2   1   4 199.654 36.5302   1
   2  -1   4 193.119 41.1555   4
   3  -1   4 9.75324 20.3547   4
   3  -1   4 53.2349 40.3564   1
   4  -1   4 24.7960 19.9667   4
   4  -1   4 21.7695 47.1684   1
   5   1   4 15480.5 373.048   4
  -6  -1  -4 245.693 59.5236   3
   6  -1   4 231.149 54.0975   2
   6   1   4 218.413 49.8929   4
   7  -1   4 12386.1 387.699   2
  -7  -1  -4 11497.9 385.589   3
   7   1   4 12061.2 386.899   2
   8   1   4 741.530 104.676   4
   8  -1   4 855.699 112.327   2
  -8  -1  -4 878.630 106.797   3
   8  -1   4 864.140 59.4414   6
   8   1   4 827.421 110.043   2
   9   1   4 5531.29 301.570   2
   9  -1   4 5374.87 297.631   2
   9  -1   4 4996.56 149.380   6
  10   1   4 627.436 109.836   2
  10  -1   4 654.290 89.0042  13
  10  -1   4 540.204 50.8644   6
  11   1   4 3365.48 193.678  13
  11  -1   4 3745.98 214.835  13
  11  -1   4 3233.23 130.655   6
  12  -1   4 533.884 94.4571  13
  12   1   4 547.684 86.4517  13
  12  -1   4 503.475 51.8204   6
  13   1   4 2825.90 180.503  13
  13  -1   4 2860.50 203.314  13
  13  -1   4 2584.01 109.469   6
  14  -1   4 91.6470 48.6617  13
  14   1   4 136.714 42.8738  13
  15   1   4 985.067 86.2954  13
  15  -1   4 1132.17 116.967  13
  16  -1   4 35.6731 32.2853  13
  16   1   4 62.2046 24.8280  13
  17  -1   4 92.5949 26.5528  13
  17  -2  -4 56.9293 26.9263  13
  16  -2  -4 127.420 44.8785  13
  15  -2  -4 594.005 98.6935  13
  15   2  -4 476.421 78.0648  10
  14  -2  -4 471.590 68.6906  15
  14   2  -4 388.547 76.3686  10
  13  -2  -4 1603.96 113.957  10
  13  -2  -4 1729.16 126.980  15
  13   2  -4 1527.43 141.897  10
  12  -2  -4 1639.95 120.957  15
  12   2  -4 1481.85 137.153  10
  12  -2  -4 1598.29 113.992  10
  11  -2  -4 947.277 89.7430  15
  11   2  -4 772.373 157.480   2
  11   2  -4 790.261 101.675  10
  11  -2  -4 819.534 82.7208  10
  10  -2  -4 1419.73 105.152  15
  10   2  -4 1054.20 173.108   2
  10  -2  -4 1199.74 74.6634   5
  10   2  -4 1250.88 111.681  10
  10  -2  -4 1140.60 93.6756  11
  10  -2  -4 1140.89 91.8791  10
   9  -2  -4 149.210 26.6998   5
   9   2  -4 103.103 69.4946   2
   8  -2  -4 1723.88 82.5236   5
   8   2  -4 1641.82 193.395   2
   7  -2  -4 904.933 59.1547   5
   6  -2  -4 2964.42 96.8457   5
  -4  -2   4 711.801 99.2699   1
  -3  -2   4 1039.92 111.412   1
  -2  -2   4 739.285 91.6852   1
  -1  -2   4 1148.01 112.693   1
   0  -2   4 7458.48 287.804   1
   1  -2   4 688.996 96.3449   1
   2  -2   4 17832.3 510.695   1
   3  -2   4 619.628 105.968   1
   4  -2   4 10871.0 469.019   1
   5  -2   4 3212.11 271.838   1
  -6  -2  -4 1688.01 183.908   3
   6   2   4 1612.09 130.007   4
   7   2   4 174.572 48.2631   4
  -7  -2  -4 237.926 80.5286   3
  -8  -2  -4-27.6239 52.9253   3
   9   2   4-31.1860 34.3924   2
  -9  -2  -4-26.2938 49.8911   3
  10  -2   4 10621.4 348.460  13
  10  -2   4 10881.3 245.441   6
  10   2   4 10927.6 479.998   2
  11  -2   4-53.3124 46.0267  13
  11  -2   4 6.76725 17.7122   6
  12  -2   4 29857.2 624.777  13
  12  -2   4 29257.4 412.552   6
  13  -2   4 2495.72 182.679  13
  13  -2   4 2648.04 117.411   6
  14  -2   4 118.662 41.9229  13
  15  -2   4-25.7689 35.8847  13
  16  -2   4 66.4390 29.6740  13
  17  -2   4 187.602 30.2903  13
  16  -3  -4 224.165 47.2484  13
  15  -3  -4 1630.74 132.487  13
  14  -3  -4 273.160 52.2676  15
  14  -3  -4 306.143 76.0508  13
  13  -3  -4 387.995 63.4316  15
  12   3  -4 126.818 60.3196  10
  12  -3  -4 58.9339 34.7430  15
  11  -3  -4 18.7976 30.4118  15
  11   3  -4 61.9586 49.0995  10
  11  -3  -4 49.0544 40.0275  11
  11  -3  -4 17.4640 14.1090   5
  10  -3  -4 128.109 27.4949   5
  10  -3  -4 52.3321 29.7953  11
  10   3  -4 9.55934 52.6675   2
  10   3  -4 173.730 55.2805  10
   9  -3  -4 263.089 49.9053  11
   9   3  -4 397.404 67.9678  10
  -9  -3   4 260.627 82.4119   1
   9  -3  -4 281.595 40.5046   5
   8  -3  -4 1158.82 75.3082   5
  -8  -3   4 1153.94 155.795   1
   8  -3  -4 1129.43 90.1748  11
   7  -3  -4 9950.42 211.466   5
  -7  -3   4 9529.82 429.853   1
   6  -3  -4 1245.77 73.2615   5
  -6  -3   4 1218.43 146.973   1
   5  -3  -4 2251.81 93.0681   5
  -5  -3   4 2234.04 192.472   1
  -4  -3   4 1591.04 155.312   1
  -3  -3   4 1597.72 151.705   1
  -2  -3   4 18.6488 27.0513   1
  -1  -3   4 528.482 90.0214   1
   0  -3   4 6.28855 27.5062   1
   1  -3   4 6524.96 330.464   1
   2  -3   4 1130.02 145.109   1
   3  -3   4 3612.93 277.818   1
   4  -3   4 273.835 82.0836   1
  -5  -3  -4 3580.72 290.228   3
  -6  -3  -4 456.538 118.406   3
  -7  -3  -4 888.153 154.118   3
  -8  -3  -4 1526.17 206.890   3
   9  -3   4 5879.41 245.348  13
  -9  -3  -4 5644.13 378.705   3
  10  -3   4 1442.35 128.248  13
  11  -3   4 6278.69 269.768  13
  11  -3   4 6571.82 200.692   6
  12  -3   4 1915.04 150.101  13
  12  -3   4 1974.30 106.324   6
  13  -3   4 152.685 44.6402  13
  14  -3   4 245.802 57.4957  13
  15  -3   4 133.145 36.0961  13
  15   3   4 91.0156 28.6344   7
  16  -3   4 120.762 26.4120  13
  16   3   4 99.4197 19.7494   7
  15  -4  -4 689.189 65.7475  13
  14  -4  -4 370.155 48.9199  15
  14  -4  -4 333.558 60.5992  13
  13  -4  -4 431.753 76.1118  13
  13  -4  -4 475.685 66.4590  15
  12  -4  -4 802.334 87.6872  15
  11  -4  -4 15.9759 36.3190  15
  11  -4  -4-37.4803 41.6628  11
  10  -4  -4 85.5760 23.9831   5
  10  -4  -4 119.951 44.9005  11
   9  -4  -4 18.4990 17.3228   5
   9  -4  -4-8.82404 31.0331  11
   8  -4  -4 67.6305 31.9585  11
   8  -4  -4 146.160 32.8127   5
   7  -4  -4 23.0380 18.4262   5
   7  -4  -4 42.2615 27.5233  11
   6  -4  -4 725.096 63.4107   5
   6  -4  -4 553.882 65.5615  11
   5  -4  -4 6.02330 15.5749   5
   4  -4  -4 767.337 60.4971   5
   3  -4  -4 9.25991 15.0153   5
  -3  -4   4-11.9723 27.5425   1
  -2  -4   4 84.3054 44.4443   1
  -1  -4   4 622.891 109.898   1
   0  -4   4 1745.88 179.685   1
   1  -4   4 36.8692 46.5887   1
   2  -4   4 840.524 138.443   1
   3  -4   4 198.660 58.3283   1
  -4  -4  -4 1844.94 233.933   3
  -5  -4  -4 1044.94 185.012   3
   6  -4   4 692.580 57.3926   8
   6  -4   4 776.599 66.1002  11
  -6  -4  -4 830.656 165.573   3
   7  -4   4 138.091 33.1973  11
  -7  -4  -4 117.410 73.5971   3
   8  -4   4 187.616 38.4285  11
  -8  -4  -4 71.8220 48.5380   3
   9  -4   4 13.7012 22.4778  11
  10  -4   4 2703.08 125.935   6
  10  -4   4 3084.97 138.521  11
  11  -4   4 64.9457 25.0912   6
  11  -4   4 68.4465 33.3410  13
  11  -4   4 40.2482 23.2831  11
  12  -4   4 8690.89 271.314  13
  13  -4   4 2580.66 134.649  13
  13   4   4 2654.83 143.679   7
  14   4   4 125.852 33.1689   7
  14  -4   4 99.4895 24.2949  13
  15  -4   4-25.5946 14.0513  13
  15   4   4-14.6611 13.7932   7
  14  -5  -4 452.369 38.3228  15
  13  -5  -4 812.934 64.3839  15
  12  -5  -4 65.4992 27.3118  15
  11  -5  -4 5.58571 30.4640  15
  11  -5  -4-29.2626 33.7711  11
  10  -5  -4 58.8098 37.7949  11
   9  -5  -4 443.462 50.6084   5
   9  -5  -4 425.821 68.5548  11
   8  -5  -4 1686.41 99.3225   5
   8  -5  -4 1522.26 120.728  11
   7  -5  -4 1173.47 84.7201   5
   7  -5  -4 1071.89 98.9959  11
   6  -5  -4 379.244 61.2936  11
   6  -5  -4 486.208 53.6617   5
   5  -5  -4 246.024 38.9282   5
   5  -5  -4 285.767 53.3516  11
   4  -5  -4 350.339 45.6900   5
   4  -5  -4 415.713 63.0884  11
   3  -5  -4 549.251 54.0783   5
   3  -5  -4 606.136 68.9838  11
   2  -5  -4 47.4590 19.3739   5
   1  -5  -4 50.5577 17.4489   5
  -1  -5   4 55.6327 27.4650   8
   1  -5  -4 44.0162 25.0235   8
   0  -5   4-6.05496 22.5798   8
   0  -5  -4 21.6575 14.2478   5
   0  -5  -4-18.6869 19.7226   8
   1  -5   4 568.788 58.7806   8
   1   5   4 538.676 54.2824   7
  -1  -5  -4 567.404 130.735   3
   2  -5   4 312.725 48.3624   8
   2   5   4 273.292 41.6616   7
  -3  -5  -4 294.965 107.041   3
   3  -5   4 207.372 40.1182   8
   3   5   4 177.097 40.4678   7
   4  -5   4 194.264 37.5299   8
  -4  -5  -4 277.356 98.6727   3
   4   5   4 194.171 42.2408   7
  -5  -5  -4 718.004 166.549   3
   5   5   4 769.864 79.7064   7
   5  -5   4 635.624 64.5188   8
   6   5   4 481.125 68.3327   7
   6  -5   4 388.590 50.9477   8
   6  -5   4 538.579 63.9360  11
   7  -5   4 68.6922 29.6768  11
   7   5   4 10.2832 29.3414   7
   8  -5   4 270.499 49.2563  11
   8   5   4 253.127 54.7200   7
   9  -5   4 436.559 56.7076  11
   9   5   4 364.800 65.5791   7
   9  -5   4 355.148 43.8114   6
  10   5   4 357.993 62.0663   7
  10  -5   4 444.847 54.8076  11
  11   5   4 255.805 54.1261   7
  11  -5   4 308.207 41.4608  11
  12   5   4 1076.15 86.9839   7
  13   5   4 598.839 55.6072   7
  14   5   4 93.4523 20.2048   7
  12  -6  -4 89.3984 20.8851  15
  11  -6  -4 15.2556 20.4794  15
  10  -6  -4 265.696 45.6063  15
  10  -6  -4 226.177 40.5123  11
   9  -6  -4 13.6139 26.4543  11
  -9  -6   4 1.93017 13.6521   8
  -8  -6   4 25.5619 15.6327   8
   8  -6  -4 30.2577 29.4920  11
  -7  -6   4-6.50333 18.3069   8
   7  -6  -4-0.83136 28.0744  11
  -6  -6   4 129.160 32.8072   8
   6  -6  -4 99.9113 24.2179   5
   6  -6  -4 170.305 43.5373  11
   5  -6  -4 80.7233 39.2145  11
  -5  -6   4 60.8026 27.3466   8
   5  -6  -4 44.6547 16.3401   5
  -4  -6   4 689.514 69.7813   8
   4  -6  -4 689.482 59.2972   5
   4  -6  -4 776.830 79.7681  11
   3  -6  -4 191.644 44.3799  11
   3  -6  -4 119.770 25.5809   5
  -3  -6   4 126.736 32.2210   8
  -2  -6   4 487.661 58.9721   8
   2  -6  -4 525.722 63.9647  11
  -1  -6   4 760.185 74.1494   8
   0  -6   4 25.0813 26.9330   8
   1  -6   4 33.1157 25.3565   8
   2  -6   4 34.9947 25.4685   8
   3   6   4 28.5472 17.8022   7
   3  -6   4 31.4971 27.7309   8
   4  -6   4 65.1477 30.0207   8
   4   6   4 69.8893 26.3925   7
   5  -6   4 94.3966 28.9158   8
   5   6   4 106.323 36.4489   7
   5  -6   4 69.4983 30.5709  11
   6   6   4 471.218 58.7591   7
   6  -6   4 432.431 61.5333  11
   7  -6   4 20.6911 26.0871  11
   7   6   4-36.7244 26.2050   7
   8   6   4 457.450 57.8264   7
   8  -6   4 523.969 58.4575  11
   9  -6   4 14.5958 17.5719  11
   9   6   4 15.6406 22.2065   7
  10   6   4 260.852 39.9455   7
  10  -6   4 278.817 35.9815  11
  11   6   4 36.1579 19.1185   7
  12   6   4 534.980 40.5884   7
   9  -7  -4 112.483 23.1178  15
   9  -7  -4 77.0634 18.3875  11
   8  -7  -4 733.231 54.9348  11
   7  -7  -4 120.555 28.6372  11
  -7  -7   4 75.0730 17.5970   8
  -6  -7   4 76.9560 21.4662   8
   6  -7  -4 110.054 33.9853  11
  -5  -7   4 88.5930 24.3142   8
   5  -7  -4 49.1187 22.7809  11
  -4  -7   4 38.1183 20.8235   8
   4  -7  -4 23.9035 20.9895  11
  -3  -7   4 97.5703 29.6022   8
   3  -7  -4 106.858 30.8070  11
   2  -7  -4 31.9102 20.3837  11
  -2  -7   4-0.73410 20.5219   8
  -1  -7   4 17.4591 21.7380   8
   1  -7  -4 61.2689 25.3351  11
   0  -7   4 44.2838 26.6533   8
   0  -7  -4 51.0081 22.5278  11
   1  -7   4 233.351 42.6456   8
  -1  -7  -4 210.350 36.3807  11
   2  -7   4 2.18523 22.4780   8
   3  -7   4 25.9218 21.0378   8
   3  -7   4-5.55069 23.9800  11
   4  -7   4 107.051 33.0376  11
   5  -7   4 259.340 42.5688  11
   6  -7   4 230.488 37.9193  11
   6   7   4 157.954 24.0569   7
   7  -7   4 239.351 35.2383  11
   7   7   4 185.841 23.5437   7
   8  -7   4-13.0209 14.3768  11
   8   7   4-23.7622 12.9694   7
   9  -7   4 12.1615 10.1454  11
  -3  -8   4 13.8990 8.93633   8
  -2  -8   4 80.2627 16.9734   8
   0  -8   4 217.898 30.2420  11
   1  -8   4 107.941 22.9951  11
   2  -8   4 25.6008 15.4028  11
   3  -8   4 25.7063 13.4962  11
   4  -8   4 1.83517 9.61589  11
  17   0  -5 712.789 55.9396  13
  16   0  -5-13.4929 26.4899  13
  16   0  -5 29.7451 27.8998  10
  15   0  -5 243.819 58.4114  13
  15   0  -5 198.643 53.6128  10
  14   0  -5-14.7090 38.9598  10
  13   0  -5 5350.35 238.847  10
  12   0  -5 36.1118 40.9056  10
  11   0  -5 189.253 45.1597  15
  11   0  -5 183.209 81.0834   2
  11   0  -5 290.068 59.4854  10
  10   0  -5-7.23815 31.4826  10
  10   0  -5 2.76141 25.2678  15
  10   0  -5-31.2290 58.3816   2
   9   0  -5 6958.55 375.306   2
   8   0  -5-22.2621 50.1256   2
   7   0  -5 333.332 78.1708   2
   6   0  -5-15.0911 43.6825   2
   6   0  -5-5.19316 5.97203   5
   5   0  -5 9823.49 325.724   2
   4   0  -5 12.9700 24.1188   2
   3   0  -5 9432.07 253.829   2
   2   0  -5 10.5371 19.7055   2
   1   0  -5 29169.9 298.562   2
  -1   0   5 29282.5 461.150   1
   0   0   5-10.6202 23.6607   1
   1   0   5 1047.00 89.2707   1
   2   0   5 37.8909 35.5951   1
   3   0   5 279.778 58.8334   1
   3   0   5 269.968 26.0696   2
   3   0   5 285.949 23.1128   6
   4   0   5-4.03478 12.1108   2
   4   0   5 3.63379 21.5475   4
   4   0   5 1.03340 35.0475   1
   4   0   5-0.77495 7.79195   6
   5   0   5 4947.78 232.235   4
   5   0   5 5014.17 108.766   6
   5   0   5 5516.44 183.587   2
   6   0   5-26.8429 19.5771   2
   6   0   5-17.0297 25.7672   4
   6   0   5-9.42207 10.9915   6
   7   0   5 241.587 61.9743   4
   7   0   5 250.582 53.9813   2
   7   0   5 259.327 29.7391   6
   8   0   5 9.72549 11.7060   6
   9   0   5 4101.63 128.803   6
  10   0   5 31.3671 32.4406  13
  10   0   5-3.49648 11.1315   6
  11   0   5 1746.27 148.262  13
  12   0   5 33.9636 52.2029  13
  13   0   5 2624.49 185.967  13
  14   0   5-23.2451 40.2078  13
  15   0   5 261.250 55.2396  13
  16   0   5 1.48621 19.5833  13
  17   0   5 483.299 44.6373  13
  17  -1  -5 16.5084 21.6735  13
  16  -1  -5 139.304 49.6909  13
  16   1  -5 148.460 43.4636  10
  16  -1  -5 182.861 39.9680  10
  15  -1  -5 59.7342 50.4215  13
  15   1  -5-10.0603 39.3143  10
  15  -1  -5 65.7650 38.7338  10
  14   1  -5 2975.25 183.552  10
  14  -1  -5 3109.52 169.665  10
  13   1  -5 345.339 68.3905  10
  13  -1  -5 333.586 63.2323  15
  13  -1  -5 260.629 54.9890  10
  12  -1  -5 1363.02 111.068  15
  12  -1  -5 1191.02 110.671  10
  12   1  -5 1126.89 115.427  10
  11  -1  -5 115.597 45.4324  15
  11   1  -5 135.834 49.9293  10
  11   1  -5 138.581 69.1867   2
  11  -1  -5 48.2596 61.3112   2
  11  -1  -5 130.497 47.0189  10
  10  -1  -5 89.5328 29.0196  15
  10  -1  -5 80.6452 35.6594  10
  10   1  -5 177.313 78.2678   2
  10   1  -5 127.071 43.7887  10
  10  -1  -5 39.6996 53.4742   2
   9   1  -5 6.46891 47.1962   2
   9  -1  -5 35.8557 13.5733   5
   9  -1  -5 76.0493 60.7565   2
   8  -1  -5 3509.99 253.354   2
   8  -1  -5 3245.99 97.6601   5
   8   1  -5 3347.87 259.772   2
   7  -1  -5 751.484 45.7295   5
   7   1  -5 592.129 107.747   2
   7  -1  -5 617.873 102.726   2
   6  -1  -5 4022.52 100.163   5
   6  -1  -5 4487.11 250.529   2
   6   1  -5 4133.25 245.864   2
   5  -1  -5 3219.44 193.660   2
   5   1  -5 3105.22 193.943   2
   4  -1  -5 8527.78 284.569   2
  -3  -1   5 2762.17 173.098   1
   3  -1  -5 2850.36 154.078   2
  -2  -1   5 7329.53 271.296   1
  -1  -1   5 6534.08 252.140   1
  -1   1   5 6250.71 183.781   1
   0  -1   5 9131.09 214.774   4
   0   1   5 8968.67 204.471   1
   0  -1   5 9529.88 307.980   1
   0  -1   5 9756.98 104.801   6
   1  -1   5 6696.31 264.294   1
   1  -1   5 6593.19 199.048   4
   1   1   5 6523.36 187.421   1
   1  -1   5 6983.62 98.9794   6
   2  -1   5 5916.44 273.423   1
   2   1   5 5722.34 193.417   1
   2  -1   5 5612.10 203.832   4
   2  -1   5 5740.23 98.7836   6
   3  -1   5 111.336 16.6095   6
   3  -1   5 63.4042 38.8246   1
   3  -1   5 107.538 36.0956   4
   4  -1   5 97230.1 1296.30   1
   4  -1   5 99747.2 993.208   4
   4  -1   5 98866.5 490.910   6
   5  -1   5 82.6443 56.8578   1
   5  -1   5 97.4992 37.8618   4
   5   1   5 101.317 37.8421   4
   5  -1   5 97.8450 19.4145   6
   6  -1   5 15903.6 228.615   6
   6   1   5 16913.5 402.301   2
  -7  -1  -5 362.712 72.7247   3
   7   1   5 512.461 77.3040   2
   7   1   5 475.889 83.3141   4
   7  -1   5 519.875 45.1041   6
   8  -1   5 11605.9 219.690   6
   8   1   5 11952.4 398.635   2
   9  -1   5 1010.73 70.2049   6
  10  -1   5 333.745 64.7344  13
  10   1   5 326.225 61.4930  13
  10  -1   5 314.955 40.8809   6
  11   1   5-22.0628 36.8314  13
  11  -1   5 1.94398 36.7946  13
  11  -1   5 9.80282 13.9424   6
  12  -1   5 77.5333 48.8851  13
  12   1   5 35.2080 34.1067  13
  12  -1   5 79.1422 24.3902   6
  13  -1   5-16.7998 13.9250   6
  13  -1   5-14.9668 48.6433  13
  13   1   5-1.30104 37.3843  13
  14  -1   5 556.140 90.5850  13
  14   1   5 546.998 70.4423  13
  15  -1   5-20.6234 33.5480  13
  15   1   5 1.67269 20.3900  13
  16  -1   5 33.6508 24.7385  13
  16   1   5 62.3446 22.5102  13
  17  -1   5 12.2094 14.6207  13
  17  -2  -5 81.4864 25.5480  13
  16  -2  -5-17.9053 29.5209  13
  15  -2  -5 84.5681 53.2110  13
  15   2  -5-42.3599 50.2596  10
  14   2  -5 18.9323 46.5816  10
  14  -2  -5 15.6021 31.9437  15
  14  -2  -5-16.5985 29.4291  10
  13  -2  -5 5646.82 227.146  15
  13   2  -5 5002.57 245.072  10
  13  -2  -5 5488.22 213.988  10
  12  -2  -5 89.5679 42.1823  15
  12   2  -5 66.0781 46.2101  10
  12  -2  -5 31.0128 30.0350  10
  11  -2  -5 57.5058 16.7798   5
  11  -2  -5 72.5907 38.7466  15
  11  -2  -5 120.447 41.6935  10
  11   2  -5 124.732 81.5041   2
  11   2  -5 75.2496 47.0601  10
  10   2  -5 609.761 132.192   2
  10  -2  -5 723.512 57.1333   5
  10  -2  -5 784.083 83.4415  15
  10   2  -5 770.420 89.0083  10
  10  -2  -5 678.636 75.1194  10
   9  -2  -5 2954.30 145.685  15
   9  -2  -5 2503.46 104.058   5
   9   2  -5 2487.15 146.925  10
   9  -2  -5 2465.37 132.895  11
   9   2  -5 2336.26 248.124   2
   8   2  -5 130.922 73.8414   2
   8  -2  -5 106.990 22.7815   5
   7  -2  -5 6.72329 11.2350   5
   6  -2  -5 2171.80 86.7732   5
  -6  -2   5 2131.39 198.876   1
  -5  -2   5 477.220 90.5399   1
  -4  -2   5 46.2309 40.3838   1
  -3  -2   5 2404.43 183.597   1
  -2  -2   5 3595.86 215.155   1
  -1   2   5 4605.92 113.063   1
  -1  -2   5 5231.80 260.941   1
   0  -2   5 49.1087 9.42234   6
   0  -2   5 42.8807 34.9648   1
   1  -2   5 2447.81 186.967   1
   1  -2   5 2428.30 66.5436   6
   2  -2   5 481.413 94.5205   1
   3  -2   5 353.147 86.0577   1
   4  -2   5 1515.35 186.214   1
   5  -2   5-12.6062 42.5415   1
   6   2   5 510.733 79.2671   4
  -7  -2  -5 115.928 64.3458   3
   7   2   5 52.1784 30.7353   4
   8   2   5 485.152 91.3013   2
  -8  -2  -5 499.973 103.507   3
   8  -2   5 434.999 48.6244   6
   9  -2   5 12.9083 31.4169  13
   9  -2   5 20.6358 20.0473   6
  10  -2   5 1688.18 140.996  13
  10  -2   5 1779.39 101.249   6
  11  -2   5 23.9869 33.3345  13
  11  -2   5 45.5234 20.8570   6
  12  -2   5 3828.77 222.095  13
  12  -2   5 3770.79 147.974   6
  13  -2   5 3460.62 210.155  13
  13  -2   5 3765.05 139.491   6
  14  -2   5 97.0020 41.3317  13
  15  -2   5 447.225 66.4542  13
  16  -2   5 86.4363 30.7916  13
  17  -2   5 414.798 37.8325  13
  16  -3  -5 38.0072 24.0336  13
  15  -3  -5 332.717 66.3551  13
  14  -3  -5 1279.60 100.786  15
  13  -3  -5 43.8538 37.1419  15
  13   3  -5 49.8381 43.4485  10
  12  -3  -5 38.7489 34.1768  15
  12   3  -5 81.3246 51.1683  10
  11  -3  -5-14.2818 14.5121   5
  11  -3  -5-19.7380 41.0031  15
  11   3  -5-57.1138 48.9126  10
  10  -3  -5 22.7056 15.2878   5
  10  -3  -5 44.2244 33.7854  11
  10   3  -5 31.6433 41.5600  10
  10  -3  -5 66.3079 44.2164  15
   9   3  -5 140.093 79.8758   2
   9  -3  -5 193.103 32.3144   5
   9  -3  -5 229.820 52.1098  11
  -9  -3   5 220.538 81.2063   1
   9   3  -5 232.598 55.7766  10
   8  -3  -5 1343.69 81.4150   5
   8  -3  -5 1243.10 98.1920  11
  -8  -3   5 1320.68 176.774   1
   8   3  -5 1229.97 104.176  10
   7  -3  -5 65.3327 23.2962   5
  -7  -3   5 28.8272 44.4549   1
   6  -3  -5 40.0493 14.7735   5
  -6  -3   5 48.7905 44.3142   1
   5  -3  -5 182.302 29.1028   5
  -5  -3   5 234.967 69.1922   1
  -4  -3   5 874.019 122.571   1
  -3  -3   5 578.137 102.146   1
  -2  -3   5 3017.02 224.261   1
  -1  -3   5 6354.29 321.090   1
   0  -3   5 1974.80 183.370   1
   1  -3   5 8012.38 392.932   1
   2  -3   5 3746.35 275.532   1
   3  -3   5 64.7180 53.7009   1
   4  -3   5 18368.7 691.026   1
   5  -3   5 92.4609 68.0563   1
  -6  -3  -5 10567.9 514.601   3
  -7  -3  -5 786.852 149.700   3
  -8  -3  -5 9191.12 496.393   3
  -9  -3  -5 1772.75 212.290   3
   9  -3   5 2219.73 149.414  13
   9  -3   5 2139.69 112.396   6
  10  -3   5 1046.21 109.042  13
  10  -3   5 1118.25 83.4624   6
  11  -3   5 251.017 60.5306  13
  11  -3   5 324.089 45.4833   6
  12  -3   5 16.5780 36.1681  13
  12  -3   5-11.9510 14.2931   6
  13  -3   5-21.4177 40.4998  13
  14  -3   5-6.92621 21.9204  13
  14   3   5 3.82264 23.2000   7
  15  -3   5-0.33599 16.9112  13
  15   3   5 11.5849 17.4698   7
  16  -3   5 226.308 29.8934  13
  15  -4  -5-16.9740 18.9957  13
  14  -4  -5 68.0487 27.7047  15
  14  -4  -5 101.573 39.2869  13
  13  -4  -5 1205.24 96.7007  15
  12  -4  -5-38.6031 41.6563  15
  11  -4  -5-10.3927 17.3354   5
  11  -4  -5 30.9145 31.1536  11
  11  -4  -5-1.15983 34.0406  15
  10  -4  -5 397.578 48.4267   5
  10  -4  -5 396.172 67.0240  11
   9  -4  -5 218.467 37.4188   5
   9  -4  -5 196.275 51.7288  11
   8  -4  -5 196.765 50.5096  11
   8  -4  -5 197.088 36.0075   5
   7  -4  -5 176.498 34.2279   5
   7  -4  -5 120.482 43.0125  11
   6  -4  -5 269.697 41.1605   5
   6  -4  -5 226.603 44.5266  11
   5  -4  -5 184.266 33.2412   5
   4  -4  -5 90.1525 27.3783   5
  -4  -4   5 121.994 55.4616   1
  -3  -4   5 256.824 72.2510   1
  -2  -4   5 478.398 95.8925   1
  -1  -4   5 64.6619 50.9671   1
   0  -4   5 762.148 128.753   1
   1  -4   5 642.813 126.293   1
   2  -4   5 35.6391 40.1575   1
   3  -4   5 719.797 140.983   1
  -4  -4  -5 1039.10 186.214   3
   4  -4   5 722.759 147.238   1
  -5  -4  -5 118.081 81.4673   3
   5   4   5 41.7322 27.7086   7
   6  -4   5 168.391 30.9500   8
  -6  -4  -5 169.874 81.9142   3
   6  -4   5 151.667 29.7258  11
   7  -4   5 50.0188 19.8896  11
  -7  -4  -5 85.7749 100.849   3
   8  -4   5 14.8875 21.3764  11
   9  -4   5 777.330 68.5360  11
   9  -4   5 646.369 62.0348   6
  10  -4   5 3054.54 131.511   6
  11   4   5 146.033 49.2676   7
  11  -4   5 153.483 31.3707   6
  12  -4   5 5012.59 188.932  13
  12   4   5 5257.00 212.310   7
  13  -4   5 194.496 36.5253  13
  13   4   5 231.835 47.1800   7
  14  -4   5-26.2255 17.0302  13
  14   4   5 22.6129 19.9467   7
  15   4   5 144.698 24.5309   7
  14  -5  -5 393.486 34.6389  15
  13  -5  -5 63.4503 24.9575  15
  12  -5  -5 83.9476 33.5174  15
  11  -5  -5 18.6071 31.8569  15
  10  -5  -5 1.03234 30.3389  11
   9  -5  -5 40.5710 15.2011   5
   9  -5  -5 36.4202 35.9530  11
   8  -5  -5 136.975 49.2732  11
   8  -5  -5 67.4464 20.3570   5
   7  -5  -5 346.490 58.7896  11
   7  -5  -5 360.495 47.5423   5
   6  -5  -5 5.60072 15.6691   5
   6  -5  -5 9.11655 29.6642  11
   5  -5  -5 32.4431 18.9923   5
   5  -5  -5 41.4758 26.6040  11
   4  -5  -5 252.664 49.4470  11
   4  -5  -5 229.399 37.2456   5
   3  -5  -5 261.077 48.5164  11
   3  -5  -5 232.502 36.4299   5
   2  -5  -5 8.38696 16.2083   5
   1  -5  -5 1541.37 85.5845   5
  -1  -5   5 1586.55 100.586   8
   0  -5  -5 440.785 44.6411   5
   0  -5   5 393.386 52.3008   8
   0   5   5 348.957 47.7312   7
   1  -5   5 810.850 71.5886   8
   1   5   5 823.306 72.2620   7
  -1  -5  -5 769.491 149.420   3
   2  -5   5 19.1011 20.4003   8
  -2  -5  -5 2.96747 43.9988   3
   2   5   5 10.6362 22.5844   7
   3  -5   5 301.059 46.0364   8
  -3  -5  -5 335.614 111.775   3
   3   5   5 240.957 45.5314   7
   4   5   5 2449.13 135.460   7
   4  -5   5 2309.67 120.112   8
  -4  -5  -5 2643.09 294.959   3
   5  -5   5 135.289 32.5587   8
   5   5   5 113.158 40.0418   7
   6  -5   5 899.587 73.5368   8
   6  -5   5 1024.49 85.3628  11
   6   5   5 954.736 92.4161   7
   7  -5   5 572.772 62.3285  11
   7  -5   5 525.893 53.0773   6
   7   5   5 512.124 71.1661   7
   8  -5   5 26.0101 10.9211   6
   8   5   5 40.9770 35.1480   7
   8  -5   5 42.7489 18.8743  11
   9   5   5 599.178 76.7116   7
   9  -5   5 789.644 69.2061  11
   9  -5   5 635.250 55.9764   6
  10  -5   5 83.3892 24.9461  11
  10   5   5 115.462 45.8263   7
  11   5   5 259.726 51.3233   7
  12   5   5 10.4504 24.8610   7
  13   5   5 16.2337 18.4973   7
  14   5   5 22.5286 12.8722   7
  12  -6  -5 4.43881 11.7667  15
  11  -6  -5 66.1519 26.0424  15
  10  -6  -5-15.1375 24.0501  11
  10  -6  -5-2.97333 24.9047  15
  -9  -6   5-8.69198 14.6745   8
   9  -6  -5-9.18233 22.7435  11
   8  -6  -5 20.0231 26.6573  11
  -8  -6   5-0.98179 19.3456   8
  -7  -6   5 188.394 37.0666   8
   7  -6  -5 187.462 44.1321  11
  -6  -6   5 42.4796 27.1105   8
   6  -6  -5-14.3051 29.8404  11
  -5  -6   5 3.06280 22.0376   8
   5  -6  -5-4.41264 15.7657   5
   5  -6  -5-12.4013 27.3447  11
   4  -6  -5 2.33891 14.1775   5
  -4  -6   5-14.0555 26.6124   8
   4  -6  -5-24.4449 28.2812  11
   3  -6  -5 97.5007 23.1212   5
  -3  -6   5 101.388 35.0829   8
   3  -6  -5 155.288 38.9506  11
   2  -6  -5 729.983 57.5346   5
  -2  -6   5 716.059 73.3088   8
   2  -6  -5 745.247 71.3045  11
  -1  -6   5 56.2287 27.5446   8
   1  -6  -5 3.88039 20.0782  11
   0  -6   5-27.2870 27.6312   8
   1  -6   5 184.143 39.6278   8
   2  -6   5-2.99528 23.8708   8
   2   6   5 33.6510 22.9724   7
   3  -6   5 84.7481 31.3829   8
   3   6   5 125.039 34.8676   7
   4  -6   5 125.024 35.2583   8
   4   6   5 143.741 36.2065   7
   5  -6   5-0.55511 18.7813   8
   5   6   5-15.7524 24.5747   7
   5  -6   5 34.6584 25.1093  11
   6   6   5 58.5112 28.7834   7
   6  -6   5 28.6839 26.3238  11
   7  -6   5 27.0830 18.8087  11
   7   6   5-34.6171 28.8251   7
   8  -6   5 74.3223 27.4446  11
   8   6   5-4.95393 23.7652   7
   9  -6   5 1.27984 14.8978  11
   9   6   5-4.71374 22.2596   7
  10   6   5 1461.45 84.4988   7
  10  -6   5 1519.51 71.4213  11
  11   6   5 539.220 46.8749   7
  12   6   5 2293.59 76.0905   7
   9  -7  -5 61.6610 18.3665  15
  -8  -7   5 19.6565 9.95361   8
   8  -7  -5 16.6248 13.8313  11
  -7  -7   5 279.380 30.0492   8
   7  -7  -5 280.450 36.2760  11
  -6  -7   5-2.83106 13.7289   8
   6  -7  -5-8.67253 16.6625  11
  -5  -7   5 109.842 26.2861   8
   5  -7  -5 115.990 28.4903  11
  -4  -7   5 25.1379 21.5018   8
   4  -7  -5-15.8433 16.9764  11
  -3  -7   5 69.3077 25.3851   8
   3  -7  -5 26.2338 17.6248  11
  -2  -7   5-1.48265 19.2592   8
   2  -7  -5 17.2428 18.7105  11
  -1  -7   5 250.479 43.2068   8
   1  -7  -5 227.373 35.0626  11
   0  -7   5 147.845 36.3026   8
   1  -7   5 40.9304 22.6166   8
   2  -7   5-0.09546 19.0618   8
   3  -7   5 27.5364 20.1470   8
   3  -7   5 53.1661 24.4477  11
   4  -7   5 223.010 40.3934  11
   5  -7   5 57.8842 23.9579  11
   5   7   5 12.4902 12.7374   7
   6  -7   5 149.552 29.1900  11
   6   7   5 174.979 25.1929   7
   7   7   5 63.1802 16.8637   7
   7  -7   5 106.761 21.2022  11
   8   7   5 41.6721 13.7737   7
   8  -7   5 15.5763 11.3535  11
  -3  -8   5-8.22105 8.88841   8
  -2  -8   5 252.932 25.9811   8
  -1  -8   5-8.61216 10.8478   8
   0  -8   5 118.616 22.0601  11
   1  -8   5 53.3137 15.8668  11
   2  -8   5 23.1883 12.7794  11
   3  -8   5-5.34575 10.8898  11
  17   0  -6-49.0253 24.0798  10
  16   0  -6 1814.25 110.524  13
  16   0  -6 1787.00 117.676  10
  15   0  -6 39.6592 29.5577  13
  15   0  -6 28.8446 37.4118  10
  14   0  -6 73.7385 46.3171  10
  13   0  -6 31.1889 39.1130  10
  12   0  -6 421.099 73.8764  10
  11   0  -6-70.4529 62.8691   2
  11   0  -6 33.9457 35.9695  15
  11   0  -6 55.7216 43.5579  10
  10   0  -6 1103.90 168.530   2
  10   0  -6 1453.11 100.925  15
  10   0  -6 1304.00 105.446  10
   9   0  -6 35.7380 53.9233   2
   8   0  -6 7883.20 379.890   2
   7   0  -6 29.9396 46.1292   2
   6   0  -6 6573.80 298.720   2
   5   0  -6 15.0257 34.3100   2
   4   0  -6 80.5335 34.6201   2
   3   0  -6-4.52863 20.5683   2
   2   0  -6 108147. 755.155   2
  -2   0   6 108147. 1022.52   1
  -1   0   6-30.1014 32.3119   1
   1   0  -6-10.5202 12.6126   2
   0   0   6 33324.0 543.538   1
   1   0   6-24.3242 26.9587   1
   2   0   6 762.552 93.6734   1
   3   0   6 21.7617 28.2754   1
   4   0   6 59532.3 792.958   4
   4   0   6 58183.5 370.680   6
   5   0   6 3.68990 9.55911   6
   5   0   6 17.9977 30.1722   4
   6   0   6 109.308 42.7344   4
   6   0   6 90.3413 18.0509   6
   7   0   6-3.08895 23.8262   4
   7   0   6-9.68708 9.24251   6
   8   0   6 2830.35 105.062   6
   9   0   6 4.62891 11.5674   6
  10   0   6 16145.9 427.256  13
  11   0   6 24.4162 40.9661  13
  12   0   6 36708.6 672.968  13
  13   0   6-34.4571 38.8064  13
  14   0   6 47.1891 35.7867  13
  15   0   6-7.08092 25.4042  13
  16   0   6 783.649 70.1007  13
  17   0   6-2.17467 11.0579  13
  17  -1  -6 1094.06 74.7965  13
  16  -1  -6 4.44485 30.7257  13
  16   1  -6 20.0452 30.9160  10
  16  -1  -6 57.7401 26.6608  10
  15   1  -6 264.123 60.2646  10
  15  -1  -6 356.042 74.9599  13
  15  -1  -6 288.754 53.8552  10
  14   1  -6 10.5403 42.0852  10
  14  -1  -6-32.2229 34.4744  10
  13  -1  -6 29.7393 34.8002  15
  13  -1  -6 12.6720 30.4141  10
  12  -1  -6 66.7530 40.3655  15
  12   1  -6 96.6815 51.0058  10
  12  -1  -6 124.825 45.7177  10
  11  -1  -6 5243.20 369.288   2
  11  -1  -6 5863.70 222.056  15
  11   1  -6 4902.01 226.307  10
  11  -1  -6 5270.78 219.279  10
  11   1  -6 4685.86 355.788   2
  10  -1  -6 127.933 40.2772  15
  10   1  -6 95.1954 72.3184   2
  10  -1  -6 147.345 58.5735   2
  10   1  -6 95.9676 42.6735  10
  10  -1  -6 63.1155 30.5746  10
   9   1  -6 0.86648 52.2005   2
   9  -1  -6 67.6796 53.8845   2
   8   1  -6 14.1985 43.5238   2
   8  -1  -6 28.2965 10.8824   5
   8  -1  -6 0.53834 43.6830   2
   7  -1  -6 2997.29 92.1197   5
   7  -1  -6 3053.91 229.367   2
   7   1  -6 3029.23 236.396   2
   6  -1  -6 1662.52 157.310   2
   6   1  -6 1829.65 170.619   2
   5  -1  -6 14739.2 423.395   2
   5   1  -6 14094.1 424.308   2
   4  -1  -6 750.532 91.7956   2
  -4  -1   6 701.880 103.761   1
   4   1  -6 702.266 88.2301   2
  -3  -1   6 23189.1 542.526   1
   3  -1  -6 23584.4 461.978   2
  -2   1   6 3789.58 173.320   1
  -2  -1   6 3831.26 218.007   1
  -1   1   6 10687.0 272.005   1
  -1  -1   6 10861.2 354.009   1
   0  -1   6 1102.11 83.4169   4
   0   1   6 1038.41 82.2940   1
   0  -1   6 1105.45 117.699   1
   1  -1   6 12649.8 391.225   1
   1   1   6 13013.7 295.609   1
   1  -1   6 12459.3 297.464   4
   1  -1   6 12667.2 147.778   6
   2  -1   6 996.706 121.940   1
   2   1   6 974.392 86.7809   1
   2  -1   6 962.855 90.5376   4
   2  -1   6 963.397 43.6810   6
   3  -1   6 30300.3 546.878   4
   3   1   6 30780.3 531.843   1
   3  -1   6 30106.8 264.216   6
   4  -1   6 1547.92 169.456   1
   4  -1   6 1590.54 66.4999   6
   4  -1   6 1675.94 140.582   4
   5   1   6 25713.9 554.116   4
   5  -1   6 25492.2 574.076   4
   5  -1   6 25117.8 730.635   1
   5  -1   6 25213.8 281.711   6
   6   1   6 690.492 97.5535   4
   6  -1   6 631.995 48.6600   6
   7   1   6 2851.22 210.797   4
  -7  -1  -6 2541.78 189.603   3
   7  -1   6 3160.74 113.984   6
   8   1   6 152.147 57.8711   4
   8  -1   6 177.282 31.1651   6
   9  -1   6 25225.5 355.200   6
  10  -1   6 189.055 59.3480  13
  10   1   6 61.1808 32.7087  13
  10  -1   6 145.254 31.1635   6
  11   1   6 3100.53 178.847  13
  11  -1   6 3304.15 206.091  13
  11  -1   6 3019.10 128.566   6
  12  -1   6 41.2568 17.9263   6
  12   1   6 21.1668 26.9471  13
  12  -1   6 25.8385 37.5948  13
  13  -1   6 9.63232 35.1829  13
  13   1   6 43.5873 30.9304  13
  14  -1   6 2.25136 36.2095  13
  14   1   6 16.6122 25.3441  13
  15   1   6 247.818 42.4829  13
  15  -1   6 237.451 52.9559  13
  16  -1   6-2.34777 19.0571  13
  16   1   6-19.1785 16.1058  13
  17  -1   6 456.224 41.5295  13
  17  -2  -6-28.8067 20.8721  13
  16  -2  -6 842.444 88.9549  13
  15   2  -6 189.782 49.8240  10
  15  -2  -6 176.674 35.3756  10
  14  -2  -6 75.2037 41.2734  15
  14   2  -6 151.169 55.6055  10
  14  -2  -6 100.047 33.0218  10
  13   2  -6 404.469 78.2433  10
  13  -2  -6 415.459 72.6109  15
  13  -2  -6 319.319 56.3787  10
  12  -2  -6 30.3071 37.0168  15
  12   2  -6 28.9209 42.9352  10
  12  -2  -6-9.74078 28.8277  10
  11  -2  -6 119.661 45.4025  15
  11   2  -6 45.0472 38.5840  10
  11  -2  -6 129.110 45.5962  10
  10  -2  -6 1525.41 82.0841   5
  10  -2  -6 1581.88 119.731  15
  10   2  -6 1416.72 204.337   2
 -10  -2   6 1700.59 223.031   1
  10  -2  -6 1570.49 115.677  10
  10   2  -6 1506.19 125.155  10
   9  -2  -6 174.246 43.8428  10
   9   2  -6 144.160 39.7779  10
   9  -2  -6 163.231 45.6036  15
   9   2  -6 188.653 63.5215   2
   9  -2  -6 141.010 26.0767   5
  -9  -2   6 128.470 63.8330   1
   8  -2  -6 6800.19 168.050   5
  -8  -2   6 6630.03 403.605   1
   8   2  -6 5903.31 372.295   2
   7  -2  -6 138.746 24.8367   5
  -7  -2   6 94.8405 44.1740   1
   7   2  -6 138.070 64.9565   2
  -6  -2   6 6205.93 354.914   1
  -5  -2   6 515.249 95.1271   1
  -4  -2   6 631.971 106.079   1
  -3  -2   6 6278.44 312.802   1
  -2   2   6 15382.5 298.395   1
  -2  -2   6 15653.2 481.242   1
  -1  -2   6 20.5238 29.7079   1
   0  -2   6 433.179 82.0058   1
   0  -2   6 508.894 29.1297   6
   1  -2   6 6228.41 319.637   1
   1  -2   6 6179.75 111.875   6
   2  -2   6 1829.70 184.991   1
   2  -2   6 1766.25 64.6699   6
   3  -2   6 2130.58 207.498   1
   3  -2   6 2063.50 76.0299   6
   4  -2   6 18313.6 645.607   1
   4  -2   6 18167.2 238.628   6
   5  -2   6-19.9603 53.0896   1
   5  -2   6 46.2751 18.4407   6
   6   2   6 3988.45 233.587   4
   6  -2   6 3946.55 126.916   6
   7   2   6 121.282 40.6952   4
  -7  -2  -6 147.508 60.7233   3
   7  -2   6 154.576 29.6506   6
  -8  -2  -6 13565.0 527.297   3
   8  -2   6 14580.1 269.381   6
   9   2   6 207.039 47.1570  13
   9  -2   6 224.143 53.5247  13
   9  -2   6 175.766 34.5857   6
  10  -2   6 2799.71 179.474  13
  10  -2   6 2824.85 129.563   6
  10   2   6 2913.38 147.123  13
  11   2   6 32.7302 24.4243  13
  11  -2   6 75.7545 44.5307  13
  11  -2   6 12.4973 16.3117   6
  12   2   6 20020.1 381.116  13
  12  -2   6 19098.5 479.026  13
  12  -2   6 20255.6 340.075   6
  13  -2   6 155.755 28.9276   6
  13   2   6 225.424 41.2620  13
  13  -2   6 147.223 51.7669  13
  14  -2   6 153.542 46.5387  13
  15  -2   6 323.199 52.2144  13
  16  -2   6 281.195 41.1717  13
  17  -2   6 33.8144 12.4122  13
  16  -3  -6 107.789 33.0115  13
  15  -3  -6 372.003 66.6598  13
  14  -3  -6 190.714 47.2102  15
  13  -3  -6 196.940 54.7109  15
  13   3  -6 223.824 60.4643  10
  12  -3  -6 485.456 62.0303  10
  12   3  -6 423.893 72.4770  10
  12  -3  -6 467.002 73.8293  15
  11  -3  -6 1351.31 118.123  15
  11  -3  -6 1227.71 78.5614   5
  11   3  -6 1318.25 127.510  10
  11  -3  -6 1365.41 104.582  10
  10  -3  -6 22.9257 27.5408  10
  10  -3  -6 43.6470 35.0488  15
  10  -3  -6 28.5783 12.9558   5
  10  -3  -6 94.1202 43.3452  11
  10   3  -6-13.2235 35.7921  10
   9  -3  -6 163.119 41.2742  10
   9   3  -6 120.144 49.1354   2
   9  -3  -6 49.9437 19.8899   5
   9   3  -6 21.8977 37.9681  10
   9  -3  -6 50.1523 36.9315  11
  -9  -3   6 145.491 67.2449   1
   8  -3  -6 1071.70 75.1825   5
   8  -3  -6 981.318 90.9396  11
  -8  -3   6 1166.76 172.681   1
   8   3  -6 1024.20 93.8120  10
   8  -3  -6 1383.46 112.532  10
   7  -3  -6 1092.92 74.2310   5
  -7  -3   6 991.286 154.386   1
   6  -3  -6 621.680 55.9431   5
  -6  -3   6 546.084 109.529   1
  -5  -3   6 554.325 107.705   1
  -4  -3   6 798.049 124.983   1
  -3  -3   6 868.803 127.869   1
  -2  -3   6 97.0591 58.4324   1
  -1  -3   6 5301.15 313.911   1
   0  -3   6 1396.75 166.061   1
   1  -3   6 3234.40 263.345   1
   1  -3   6 3100.35 86.4338   6
   2  -3   6 911.261 137.609   1
   2  -3   6 942.486 51.7619   6
   3  -3   6 6183.69 390.237   1
   3  -3   6 6558.27 145.466   6
   4  -3   6 3311.58 300.440   1
   5  -3   6 2867.33 293.907   1
  -6  -3  -6 3483.39 302.711   3
   6  -3   6 4314.47 139.633   6
  -7  -3  -6 126.976 84.6443   3
   7  -3   6 142.398 32.3557   6
   8  -3   6 1888.84 131.861  13
  -8  -3  -6 1509.73 202.059   3
   8  -3   6 1618.73 94.7155   6
   9  -3   6 1313.96 115.792  13
  -9  -3  -6 1156.14 176.046   3
   9  -3   6 1270.89 85.7155   6
  10  -3   6 917.818 99.9709  13
  10  -3   6 813.386 70.5954   6
  11  -3   6 4227.28 209.719  13
  11  -3   6 4313.24 160.370   6
  12  -3   6 106.422 35.0837  13
  12  -3   6 131.491 27.8852   6
  13  -3   6 204.951 44.9278  13
  13   3   6 148.069 42.4443   7
  14  -3   6 36.9714 24.2039  13
  14   3   6 50.2479 25.2585   7
  15  -3   6 79.4471 22.9314  13
  15   3   6 64.0651 16.3688   7
  16  -3   6-3.08029 9.21333  13
  15  -4  -6 65.7951 22.7686  13
  14  -4  -6 96.1586 39.1547  13
  14  -4  -6 33.1903 23.3254  15
  13  -4  -6 2.35788 28.9628  15
  12  -4  -6 101.484 44.8684  15
  11  -4  -6 374.449 68.7523  15
  11  -4  -6 415.850 46.8412   5
  10  -4  -6 682.451 62.2488   5
  10  -4  -6 720.843 85.6944  11
   9  -4  -6 255.798 40.6435   5
   9  -4  -6 164.322 47.5909  11
   8  -4  -6 2173.65 112.598   5
   8  -4  -6 1850.55 129.355  11
   7  -4  -6 115.031 41.3225  11
   7  -4  -6 196.808 37.3400   5
   6  -4  -6 1280.68 86.9788   5
   6  -4  -6 1075.30 91.1724  11
   5  -4  -6 563.617 57.3618   5
  -5  -4   6 642.725 122.722   1
   5  -4  -6 430.766 56.2967  11
   4  -4  -6 104.233 27.0742   5
  -4  -4   6 82.0221 46.2437   1
  -3  -4   6 101.324 54.1070   1
  -2  -4   6 4548.78 317.516   1
  -1  -4   6 1820.82 208.121   1
   0  -4   6 288.266 92.0146   1
   1  -4   6 1085.40 164.215   1
   2  -4   6 381.271 109.462   1
   3  -4   6 462.794 118.851   1
   3  -4   6 541.177 45.6487   6
   4   4   6 678.410 72.4159   7
   4  -4   6 584.049 49.6780   6
  -5  -4  -6 7.43911 52.6982   3
   5   4   6 39.0981 31.3684   7
   5  -4   6 18.3958 13.6240   6
   6   4   6 816.451 91.2127   7
  -6  -4  -6 791.263 165.995   3
   6  -4   6 865.777 66.1460   6
  -7  -4  -6 47.2091 66.8094   3
   7   4   6-9.17924 37.5075   7
   7  -4   6 28.6876 18.7632   6
   8   4   6 2593.73 158.802   7
   8  -4   6 2379.11 114.937   6
   9   4   6 89.6892 40.0755   7
   9  -4   6 120.570 27.4868   6
  10   4   6 1037.33 102.449   7
  10  -4   6 980.992 73.8301   6
  11   4   6 62.8026 40.5184   7
  12   4   6 2718.90 144.860   7
  13  -4   6 229.219 34.1245  13
  13   4   6 232.047 42.4042   7
  14   4   6 48.2832 19.8391   7
  14  -5  -6 66.7069 16.0085  15
  13  -5  -6 36.0960 22.1815  15
  12  -5  -6 182.497 38.3114  15
  12  -5  -6 182.330 37.8182  13
  11  -5  -6 369.711 61.5688  15
  10  -5  -6 54.8144 36.7829  15
  10  -5  -6-6.32982 28.8075  11
   9  -5  -6 20.9081 12.3995   5
   9  -5  -6 40.2921 33.4371  11
   8  -5  -6 1096.85 79.6259   5
   8  -5  -6 1067.43 97.9534  11
   7  -5  -6 709.078 65.4775   5
   7  -5  -6 752.675 83.7694  11
   6  -5  -6-2.27700 28.8962  11
   6  -5  -6 6.11856 12.6972   5
   5  -5  -6 588.251 59.2852   5
   5  -5  -6 563.496 66.5462  11
   4  -5  -6 214.821 37.7956   5
   4  -5  -6 241.330 45.7218  11
   3  -5  -6 669.004 60.9430   5
   3  -5  -6 741.308 73.0939  11
   2  -5  -6 660.719 60.1773   5
  -2   5   6 622.275 62.0004   7
   1  -5  -6 101.416 25.5716   5
  -1   5   6 160.524 35.0403   7
   0   5   6 1534.78 97.1457   7
   0  -5   6 1644.52 102.756   8
   1  -5   6 10.3224 20.5359   8
   1   5   6-4.64395 24.8071   7
   2  -5   6 35.6953 25.0690   8
   2   5   6-30.8055 31.3931   7
   3  -5   6 1065.35 81.9233   8
   3   5   6 889.269 83.3876   7
  -3  -5  -6 885.268 179.745   3
   4  -5   6 1778.79 104.862   8
   4   5   6 1716.79 116.110   7
   5  -5   6 488.487 53.5166   8
   5   5   6 562.230 71.3688   7
   6  -5   6 1583.21 93.4269   8
   6   5   6 1581.14 116.574   7
   6  -5   6 1744.08 105.486  11
   6  -5   6 1494.71 84.9865   6
   7  -5   6 363.266 47.8988  11
   7   5   6 288.117 58.1433   7
   7  -5   6 289.973 37.9224   6
   8   5   6 841.094 90.3751   7
   8  -5   6 986.149 77.8035  11
   8  -5   6 796.242 61.5206   6
   9   5   6 272.488 58.7632   7
  10   5   6 467.267 66.0419   7
  11   5   6-13.2540 28.4181   7
  12   5   6 290.202 44.9539   7
  13   5   6 14.8086 16.4019   7
  12  -6  -6 20.6465 11.6441  15
  11  -6  -6 12.5179 18.1883  15
  10  -6  -6 238.372 40.9199  15
 -10  -6   6 220.234 26.5961   8
  -9  -6   6 330.751 36.8565   8
   9  -6  -6 262.804 40.9617  11
  -8  -6   6 851.549 65.7407   8
   8  -6  -6 837.075 74.5486  11
  -7  -6   6 146.169 33.0063   8
   7  -6  -6 80.9975 29.3665  11
  -6  -6   6 21.4836 24.4373   8
   6  -6  -6 49.2584 27.7170  11
   5  -6  -6 44.6754 20.4781   5
  -5  -6   6 29.9041 25.4489   8
   5  -6  -6-1.58039 23.3307  11
   4  -6  -6 14.0088 15.3031   5
  -4  -6   6-17.9763 24.6360   8
   4  -6  -6-27.5421 24.6066  11
   3  -6  -6 160.458 28.4011   5
  -3  -6   6 164.576 39.5495   8
   3  -6  -6 156.410 34.4402  11
   2  -6  -6 817.445 62.4072   5
  -2  -6   6 963.760 82.1163   8
   2  -6  -6 971.306 78.2921  11
  -1  -6   6 1276.85 95.8267   8
   0  -6   6 268.448 47.6268   8
   1   6   6-20.9736 19.6885   7
   1  -6   6 16.7676 23.2090   8
   2  -6   6 39.0097 27.3982   8
   2   6   6 1.00822 21.1207   7
   3  -6   6 10.8104 24.0293   8
   3   6   6 57.6507 28.3864   7
   4  -6   6 72.8369 29.0203   8
   4   6   6 38.0276 21.4432   7
   5  -6   6 71.7615 26.1815   8
   5   6   6 61.7106 27.4298   7
   5  -6   6 75.3785 30.7616  11
   6   6   6 19.7914 26.6916   7
   6  -6   6 29.4033 20.0040  11
   7  -6   6 41.3195 25.4987  11
   7   6   6 52.3413 27.8754   7
   8  -6   6 30.4456 16.2063  11
   8   6   6 18.9772 26.7994   7
   9   6   6 106.718 30.0006   7
  10   6   6 78.2739 25.6358   7
  11   6   6 105.817 23.0594   7
   9  -7  -6 6.89966 10.9785  15
   8  -7  -6 314.962 37.4084  15
  -8  -7   6 233.378 22.0491   8
  -7  -7   6 17.8000 13.4900   8
   7  -7  -6 8.84555 12.2964  11
  -6  -7   6-13.7378 15.3883   8
   6  -7  -6 35.0307 16.6383  11
  -5  -7   6 11.9154 16.2836   8
   5  -7  -6 17.9375 13.8234  11
  -4  -7   6 47.7988 23.3335   8
   4  -7  -6 70.6263 20.5346  11
  -3  -7   6 14.3429 20.4002   8
   3  -7  -6 25.9551 15.1984  11
  -2  -7   6 107.936 30.4684   8
  -1  -7   6 78.8203 28.0065   8
   0  -7   6 142.842 36.4901   8
   1  -7   6 7.59603 18.8981   8
   2  -7   6 4.01647 18.0320   8
   3  -7   6 48.0510 21.5299   8
   3  -7   6 53.7536 25.3156  11
   4   7   6 513.440 43.4052   7
   4  -7   6 523.316 54.2538  11
   5   7   6 6.13998 13.9594   7
   5  -7   6 18.9717 16.3397  11
   6   7   6 83.8242 18.6070   7
   6  -7   6 216.630 30.2608  11
   7   7   6 28.1109 13.3623   7
   7  -7   6 40.4223 14.1230  11
   8   7   6 10.6050 8.36534   7
  -3  -8   6 126.275 16.7440   8
  -2  -8   6-2.02209 8.36955   8
  -1  -8   6 407.113 33.4762  11
   0  -8   6 37.3165 13.2112  11
   1  -8   6 22.2012 12.3218  11
   2  -8   6 7.47597 8.56966  11
  17   0  -7 92.8666 24.8112  10
  16   0  -7-26.5887 22.0608  13
  16   0  -7 37.2543 27.2784  10
  15   0  -7 275.389 53.4485  13
  15   0  -7 245.242 55.5371  10
  14   0  -7 23.9923 36.4305  10
  13   0  -7-28.8503 37.7589  10
  12   0  -7 22.5711 40.0722  10
  11   0  -7 6762.83 419.483   2
  11   0  -7 7158.85 264.053  10
  10   0  -7-17.5179 27.6548  15
  10   0  -7 79.4548 60.0005   2
  10   0  -7-14.0614 33.8872  10
   9   0  -7 19425.2 655.807   2
   8   0  -7-21.8871 52.3007   2
   7   0  -7 252.468 68.6670   2
   6   0  -7-1.47232 36.1374   2
   5   0  -7 14272.8 415.244   2
   4   0  -7 11.3371 33.1123   2
   3   0  -7 12373.4 308.365   2
  -3   0   7 11732.2 381.611   1
   2   0  -7-8.43129 16.2287   2
  -2   0   7-4.58100 31.7280   1
  -1   0   7 19186.8 455.913   1
   0   0   7 26.4950 26.8944   1
   1   0   7 20803.9 474.498   1
   2   0   7-5.42392 28.4231   1
   3   0   7 39330.3 736.430   1
   4   0   7-6.77699 27.6507   4
   4   0   7-10.3210 31.4287   1
   5   0   7 51384.0 975.624   1
   5   0   7 51446.0 843.939   4
   6   0   7 9.92654 25.5074   4
   7   0   7 1276.15 148.344   4
   8   0   7 21.0787 39.9961   4
   9   0   7 968.041 99.3250  13
   9   0   7 577.578 53.1055  14
  10   0   7 15.9301 16.8897  14
  10   0   7 11.5257 31.5810  13
  11   0   7 174.718 51.6781  13
  12   0   7-33.7551 35.3594  13
  13   0   7 5646.82 243.770  13
  14   0   7-59.1213 40.8929  13
  15   0   7 1813.57 115.338  13
  16   0   7-10.7469 17.5263  13
  17   0   7 172.535 22.8546  13
  17  -1  -7 7.81346 13.0184  13
  16  -1  -7 77.3268 34.2920  13
  16   1  -7 71.8750 32.1870  10
  16  -1  -7 66.3156 25.6705  10
  15   1  -7 49.3629 40.0511  10
  15  -1  -7 19.9494 25.4339  10
  14   1  -7 126.583 51.6143  10
  14  -1  -7 57.2098 38.8951  10
  13   1  -7 467.005 80.4521  10
  13  -1  -7 441.942 72.2839  10
  12  -1  -7 6023.17 228.919  15
  12   1  -7 6060.89 255.804  10
  12  -1  -7 5837.13 238.961  10
  11  -1  -7 34.4325 37.9840  15
  11   1  -7 1.93785 62.6507   2
  11  -1  -7 145.721 81.2684   2
  11   1  -7 26.5841 35.3864  10
  11  -1  -7-4.84974 35.5396  10
  10  -1  -7 44.9524 36.0785  10
  10  -1  -7-1.18139 34.3582  15
  10   1  -7 68.9055 54.2831   2
  10  -1  -7 41.5379 59.8607   2
  10   1  -7 37.1792 38.7833  10
   9  -1  -7 232.616 48.1959  10
   9  -1  -7 250.178 48.1768  15
   9   1  -7 77.2970 50.1979   2
   9  -1  -7 169.160 69.1797   2
   9   1  -7 180.691 44.4951  10
   8  -1  -7 994.794 56.2427   5
   8  -1  -7 845.463 132.447   2
   8   1  -7 1004.38 143.797   2
   7  -1  -7 722.254 46.3521   5
   7  -1  -7 654.380 108.708   2
   7   1  -7 699.438 115.099   2
   6   1  -7 169.361 53.5826   2
   6  -1  -7 158.245 48.2864   2
   5  -1  -7 2126.12 171.452   2
  -5  -1   7 2154.08 193.387   1
   5   1  -7 2117.38 169.874   2
   4  -1  -7 20399.5 481.100   2
  -4  -1   7 20085.4 561.467   1
   4   1  -7 19372.5 456.626   2
  -3   1   7 10257.1 327.532   1
  -3  -1   7 10158.9 388.770   1
   3   1  -7 9558.27 289.848   2
  -2   1   7 7551.52 266.950   1
  -2  -1   7 7685.62 330.557   1
   2   1  -7 7161.70 216.278   2
  -1  -1   7 173.769 55.4276   1
   1   1  -7 161.661 28.3114   2
  -1   1   7 193.370 41.5795   1
   0  -1   7 10440.2 277.082   4
   0  -1   7 10525.9 388.046   1
   0   1   7 10329.1 282.826   1
   1  -1   7 58.8470 28.1200   4
   1  -1   7 45.0145 39.7461   1
   1   1   7 47.7672 27.4473   1
   2  -1   7 6949.15 340.555   1
   2   1   7 6641.12 240.253   1
   2  -1   7 6838.89 258.540   4
   2  -1   7 6542.80 123.508   6
   3   1   7 764.227 90.4613   1
   3  -1   7 674.139 111.658   1
   3  -1   7 652.263 87.9587   4
   3  -1   7 741.565 45.0501   6
   4  -1   7 10431.7 366.611   4
   4  -1   7 10755.5 465.236   1
   4  -1   7 10171.9 175.337   6
   5  -1   7 1787.04 161.815   4
   5   1   7 1973.26 165.191   4
   5  -1   7 1899.53 208.279   1
   5  -1   7 1971.09 82.4897   6
   6  -1   7 23962.6 622.758   4
   6   1   7 23672.6 598.457   4
   6  -1   7 23697.3 303.631   6
   7   1   7 992.392 131.035   4
   7  -1   7 1134.07 71.7626   6
   8   1   7 1108.83 144.547   4
   8  -1   7 1237.92 78.1027   6
   9   1   7 473.446 67.9298  13
   9  -1   7 515.160 80.3690  13
   9  -1   7 434.094 48.1353  14
   9   1   7 405.821 93.3585   4
   9  -1   7 482.440 51.8926   6
  10   1   7 3959.56 193.823  13
  10  -1   7 4000.54 215.608  13
  10  -1   7 3977.05 147.717   6
  11  -1   7-0.64671 14.3218   6
  11   1   7-9.59687 32.1085  13
  11  -1   7 9.10441 34.9635  13
  12   1   7 1582.02 128.128  13
  12  -1   7 1554.35 139.454  13
  13   1   7 35.3914 30.9704  13
  13  -1   7 64.0388 35.6061  13
  14   1   7 812.845 80.0208  13
  14  -1   7 776.264 90.1984  13
  15   1   7 37.5568 21.0157  13
  15  -1   7 51.8525 28.9402  13
  16   1   7 133.439 25.1099  13
  16  -1   7 199.313 36.8673  13
  17  -1   7 6.04743 10.5499  13
  16  -2  -7 201.222 47.5331  13
  15   2  -7 367.167 63.1649  10
  15  -2  -7 285.855 43.2180  10
  14   2  -7-39.2702 44.9975  10
  14  -2  -7-17.2826 27.4007  10
  13  -2  -7 0.31681 35.9012  15
  13   2  -7 17.8626 42.2972  10
  13  -2  -7 61.6656 35.1022  10
  12  -2  -7 191.761 56.2267  15
  12   2  -7 191.342 60.8267  10
  12  -2  -7 147.802 42.7180  10
  11  -2  -7 3665.40 186.600  15
  11   2  -7 3469.39 193.526  10
  11  -2  -7 3688.25 184.432  10
  10  -2  -7 91.4795 42.5404  10
  10  -2  -7 43.1851 34.6734  15
  10  -2  -7 33.8282 14.1248   5
  10   2  -7 11.0213 42.7475   2
 -10  -2   7 88.6457 59.4807   1
  10   2  -7 41.4090 39.7346  10
   9  -2  -7 10755.0 214.198   5
   9  -2  -7 10989.9 301.630  15
  -9  -2   7 11600.8 578.934   1
   9   2  -7 10620.1 305.719  10
   9  -2  -7 11801.2 314.852  10
   9   2  -7 10334.6 530.187   2
   8  -2  -7 419.023 43.5343   5
   8   2  -7 433.621 106.142   2
  -8  -2   7 459.909 109.880   1
   7  -2  -7 1374.81 75.5310   5
  -7  -2   7 1433.72 186.766   1
   7   2  -7 1355.23 174.632   2
  -6  -2   7 519.602 113.224   1
   6   2  -7 513.854 101.160   2
  -5  -2   7 1393.59 168.840   1
  -4  -2   7-11.2026 41.1287   1
  -3   2   7 13816.9 349.008   1
  -3  -2   7 13517.5 489.437   1
  -2  -2   7-9.19420 36.1170   1
  -1  -2   7 8438.75 382.636   1
   0  -2   7 1079.86 90.3278   4
   0  -2   7 881.669 120.131   1
   1  -2   7 18407.9 585.319   1
   1  -2   7 18511.1 412.375   4
   1  -2   7 18952.8 207.696   6
   2  -2   7 5233.08 327.583   1
   2  -2   7 4769.97 112.634   6
   3  -2   7 12364.3 511.814   1
   3  -2   7 11997.5 189.819   6
   4  -2   7 4100.13 317.873   1
   4  -2   7 4171.18 119.164   6
   5  -2   7 7890.58 460.932   1
   5  -2   7 7487.85 170.107   6
   6  -2   7-8.99207 50.7181   1
   6   2   7 5.06041 19.3692   4
   6  -2   7-6.30536 11.4399   6
   7   2   7 443.933 85.6296   4
  -7  -2  -7 403.223 101.487   3
   7  -2   7 427.683 47.7217   6
   8  -2   7 333.386 41.2653  14
   8  -2   7 308.989 56.4558  13
   8   2   7 419.793 85.0547   4
  -8  -2  -7 276.734 79.6170   3
   8  -2   7 380.054 47.1561   6
   9   2   7 164.764 38.6192  13
   9  -2   7 154.025 49.1579  13
   9  -2   7 136.243 29.8497   6
  10   2   7 1058.83 92.9090  13
  10  -2   7 994.745 106.115  13
  10  -2   7 1119.48 82.6026   6
  11   2   7 3803.38 169.812  13
  11  -2   7 3625.79 202.660  13
  11  -2   7 3744.08 149.944   6
  12   2   7 2857.89 144.582  13
  12  -2   7 2622.74 170.958  13
  12   2   7 2639.61 134.696   7
  12  -2   7 2843.03 126.214   6
  13  -2   7 1256.91 113.359  13
  13   2   7 1244.60 88.6885  13
  14  -2   7 136.667 42.3673  13
  15  -2   7 1062.11 81.8973  13
  16  -2   7 21.4006 15.9546  13
  16  -3  -7-5.39143 17.4590  13
  15  -3  -7 32.9504 33.1341  13
  14  -3  -7 140.118 40.7648  15
  13  -3  -7 88.5940 43.3631  15
  13   3  -7 97.7088 46.2115  10
  13  -3  -7 116.729 33.0832  10
  12  -3  -7 2127.61 141.287  15
  12   3  -7 2358.39 162.320  10
  12  -3  -7 2493.37 138.537  10
  11  -3  -7-12.9689 14.1607   5
  11  -3  -7 12.0683 37.4219  15
  11   3  -7-42.9225 42.3681  10
  11  -3  -7-14.2109 23.3540  10
  10  -3  -7 64.1976 34.7973  10
  10  -3  -7 15.7327 37.2466  15
  10  -3  -7-4.39822 12.6123   5
  10   3  -7 96.5304 44.0923  10
   9  -3  -7 1064.28 75.8643   5
   9   3  -7 1059.24 182.296   2
   9  -3  -7 949.509 94.9701  11
   9   3  -7 1171.82 105.941  10
   9  -3  -7 1275.60 108.610  10
  -9  -3   7 1077.26 180.069   1
   8  -3  -7 34.8767 43.5958  10
   8  -3  -7-13.8399 17.4567   5
   8   3  -7 22.0872 42.8941   2
   8  -3  -7-14.6256 27.4976  11
  -8  -3   7 67.4991 49.8609   1
   8   3  -7-6.68861 29.5639  10
   7  -3  -7 736.053 62.0305   5
   7  -3  -7 429.809 58.9757  11
   7  -3  -7 939.914 101.641  10
  -7  -3   7 626.054 131.316   1
   6  -3  -7 190.649 34.9042   5
  -6  -3   7 165.917 71.0803   1
  -5  -3   7-44.1346 48.3561   1
  -4  -3   7 5330.42 342.777   1
  -3  -3   7 3459.65 275.749   1
  -2  -3   7 87.4466 44.2859   1
  -1  -3   7 406.794 91.8777   1
   0  -3   7 5301.85 345.923   1
   1  -3   7 6.96045 34.3373   1
   1  -3   7 21.9129 10.2605   6
   2  -3   7 2285.80 238.391   1
   2  -3   7 2399.39 86.0309   6
   3  -3   7 69.3535 57.0812   1
   3  -3   7 11.2444 12.6927   6
   4  -3   7 5612.08 146.252   6
   4  -3   7 5856.21 419.661   1
   5  -3   7 1506.70 223.409   1
   5  -3   7 1553.69 81.8942   6
   6   3   7 1729.49 113.131   7
   6  -3   7 1598.08 86.9549   6
   7  -3   7 3008.67 111.672  14
   7   3   7 3516.86 167.306   7
  -7  -3  -7 2896.20 278.945   3
   7  -3   7 3206.08 127.086   6
  -8  -3  -7 3142.64 285.132   3
   8  -3   7 3447.58 173.816  13
   8   3   7 2912.66 159.305   7
   8  -3   7 3264.04 133.751   6
   9  -3   7 1175.90 105.035  13
   9   3   7 1011.74 98.3461   7
   9  -3   7 1155.61 82.7513   6
  10  -3   7 67.6613 32.5791  13
  10   3   7 81.2865 40.9793   7
  10  -3   7 83.6338 27.0596   6
  11  -3   7 4.01412 27.1013  13
  11   3   7 18.2645 34.6403   7
  11  -3   7 19.1617 16.1936   6
  12  -3   7 1287.71 106.248  13
  12   3   7 1422.89 106.209   7
  13  -3   7 102.290 34.1669  13
  13   3   7 108.528 32.3638   7
  14  -3   7 202.942 37.4793  13
  14   3   7 180.742 31.9299   7
  15  -3   7 68.7983 18.5902  13
  15  -4  -7 30.0219 16.0353  13
  14  -4  -7 109.536 29.0877  15
  14  -4  -7 112.886 39.7679  13
  13  -4  -7 12.0355 27.6981  15
  12  -4  -7 116.140 43.5131  15
  11  -4  -7 432.815 70.9733  15
  10  -4  -7 7.12256 39.6055  15
  10  -4  -7-14.4728 13.4551   5
   9  -4  -7 1891.19 105.873   5
   9  -4  -7 1856.94 131.939  11
   9  -4  -7 2103.72 129.931  10
   8  -4  -7 28.4056 27.2351  10
   8  -4  -7 68.2568 23.6243   5
   8  -4  -7 73.2005 38.5525  11
   7  -4  -7 221.510 37.4081   5
   7  -4  -7 163.314 42.6439  11
   6  -4  -7 258.154 60.2151  10
   6  -4  -7 185.213 35.4752   5
  -6  -4   7 116.065 59.6422   1
   6  -4  -7 196.012 46.6168  11
   5  -4  -7 843.494 70.3944   5
   5  -4  -7 614.244 64.3305  11
   5  -4  -7 1229.71 119.194  10
  -5  -4   7 1100.13 169.465   1
  -4  -4   7 12.8702 39.1809   1
  -4   4   7 51.5537 27.0846   7
  -3  -4   7 486.541 110.360   1
  -2  -4   7 1027.44 164.215   1
  -1  -4   7 409.066 101.129   1
   0  -4   7 175.747 72.8604   1
   1  -4   7 2130.65 238.884   1
   2   4   7 745.013 73.1960   7
   2  -4   7 671.409 147.471   1
   3  -4   7 1011.14 184.118   1
   3   4   7 966.748 85.2629   7
   3  -4   7 1011.80 62.0127   6
   4  -4   7 1795.19 240.452   1
   4   4   7 2121.91 127.134   7
   4  -4   7 2097.74 92.9657   6
  -5  -4  -7 583.994 140.065   3
   5  -4   7 590.211 51.6600   6
   5   4   7 532.275 72.9501   7
   6   4   7 693.574 82.9707   7
  -6  -4  -7 511.401 140.560   3
   6  -4   7 617.807 55.3417   6
   7   4   7 1039.78 98.8390   7
   7  -4   7 906.981 68.2542   6
   8   4   7 139.815 50.5692   7
   8  -4   7 117.317 27.0357   6
   9   4   7 98.0009 42.8771   7
   9  -4   7 29.5064 14.4078   6
  10   4   7 1961.71 132.862   7
  10  -4   7 1785.79 96.5510   6
  11   4   7 1795.26 121.322   7
  12   4   7 2914.65 140.336   7
  13   4   7 350.799 47.1839   7
  14   4   7 79.1080 19.6785   7
  13  -5  -7-14.7517 18.4311  15
  12  -5  -7 678.838 64.2182  15
  12  -5  -7 386.330 48.9329  13
  11  -5  -7 8.84608 29.5028  15
  10  -5  -7 174.684 49.1403  15
   9  -5  -7 1076.02 93.2046  11
   8  -5  -7 261.833 39.3330   5
   8  -5  -7 279.817 52.6044  11
   7  -5  -7 729.646 65.2089   5
   7  -5  -7 772.878 80.4120  11
   6  -5  -7 33.1239 18.0489   5
   6  -5  -7 62.5670 33.8948  11
   5  -5  -7-12.6563 31.6173  10
   5  -5  -7-12.0339 30.8315  11
   5  -5  -7 28.3582 18.7477   5
   4  -5  -7-48.6611 39.5983  10
   4  -5  -7 0.41890 24.2963  11
   4  -5  -7 0.59639 14.8342   5
   3  -5  -7 340.105 44.2860   5
  -3   5   7 372.717 51.5688   7
   2  -5  -7 221.758 37.2090   5
  -2   5   7 216.294 45.7839   7
  -1   5   7 830.432 77.0034   7
   0  -5   7 36.6023 26.2885   8
   0   5   7-13.7431 22.7410   7
   1  -5   7 22.3625 23.6954   8
   1   5   7 27.7921 24.1776   7
   2  -5   7 48.5754 25.3516   8
   2   5   7 30.8282 31.4448   7
   3  -5   7-10.2865 21.2494   8
   3   5   7 5.11645 32.0734   7
   4  -5   7 579.498 60.1875   8
   4   5   7 543.991 67.6801   7
   5  -5   7 1221.00 82.3678   8
   5   5   7 1181.41 101.255   7
   6  -5   7 1375.74 83.9392   8
   6   5   7 1450.64 113.295   7
   6  -5   7 1420.51 91.6820  11
   6  -5   7 1294.51 76.3102   6
   7   5   7 470.149 71.2169   7
   7  -5   7 479.113 47.2270   6
   8   5   7 239.140 52.9192   7
   8  -5   7 210.946 33.0419   6
   9   5   7 378.720 62.7143   7
  10   5   7 369.671 56.4098   7
  11   5   7-19.6997 25.6691   7
  12   5   7 459.661 48.3845   7
  13   5   7 36.0133 16.3826   7
  11  -6  -7 75.9545 20.6630  15
 -10  -6   7 120.310 20.5201   8
  10  -6  -7 115.503 30.1583  15
   9  -6  -7 65.2347 30.5971  15
  -9  -6   7 86.6663 22.6608   8
  -8  -6   7 63.5305 23.4573   8
   8  -6  -7 27.1267 18.8240  11
  -7  -6   7 4.06581 20.1067   8
   7  -6  -7 0.45325 18.6441  11
  -6  -6   7 201.332 38.5893   8
   6  -6  -7 164.718 36.1315  11
  -5  -6   7 327.050 50.1903   8
   5  -6  -7 299.481 45.7297  11
   4  -6  -7 21.7575 14.7940   5
  -4  -6   7 18.9628 23.9515   8
   4  -6  -7-5.70664 19.9049  11
  -3  -6   7 99.4298 32.8064   8
   3  -6  -7 84.8440 22.2579   5
   2  -6  -7 36.6318 16.8877   5
  -2  -6   7 45.3917 30.6712   8
  -1  -6   7 35.6680 29.0121   8
  -1   6   7 35.8987 25.6095   7
   0  -6   7-44.3537 29.2045   8
   0   6   7 29.1211 23.9100   7
   1  -6   7 231.617 42.5219   8
   1   6   7 211.226 39.0524   7
   2  -6   7-29.1896 23.6574   8
   2   6   7-1.32388 21.0041   7
   3  -6   7 72.5381 23.4075   8
   3   6   7 49.0548 24.8860   7
   4  -6   7 561.516 60.4207   8
   4   6   7 583.924 65.8387   7
   5  -6   7 63.6927 21.0692   8
   5   6   7 54.5757 30.2692   7
   5  -6   7 80.9426 26.6581  11
   6   6   7 86.6787 28.1171   7
   6  -6   7 136.004 29.5615  11
   7  -6   7 275.523 36.9604  11
   7   6   7 179.567 37.6103   7
   8   6   7 56.8784 26.8494   7
   9   6   7 368.385 45.7184   7
  10   6   7 1656.65 81.8834   7
  11   6   7 107.547 20.2627   7
   8  -7  -7 75.5271 18.4753  15
  -7  -7   7 608.039 41.1303   8
  -6  -7   7 0.31920 13.1075   8
  -5  -7   7 208.365 32.3021   8
  -4  -7   7 3.05555 17.6513   8
  -3  -7   7 165.643 33.3160   8
  -2  -7   7-10.9707 21.6149   8
  -1  -7   7 227.914 37.9735   8
   0  -7   7 35.5189 21.9969   8
   1  -7   7-10.9806 19.8143   8
   2  -7   7 49.0248 21.8459   8
   3  -7   7 15.0296 16.0862   8
   3   7   7 1.06208 13.8613   7
   3  -7   7 24.5773 17.3980  11
   4   7   7 10.9164 14.9556   7
   4  -7   7-2.10461 14.6014  11
   5   7   7 350.199 35.2000   7
   5  -7   7 384.133 37.9679  11
   6   7   7 144.224 22.8811   7
   6  -7   7 141.404 20.7782  11
   7   7   7 33.7250 13.0498   7
  17   0  -8-35.3388 18.4806  10
  16   0  -8 591.718 65.3088  10
  15   0  -8 11.8836 24.2873  13
  15   0  -8 73.0893 40.2846  10
  14   0  -8 555.894 80.6487  10
  13   0  -8-2.38543 36.2758  10
  12   0  -8 9.72850 39.6491  10
  11   0  -8 31.0653 39.2550  10
  10   0  -8 608.971 72.1077  15
  10   0  -8 664.793 130.519   2
  10   0  -8 576.681 76.8491  10
   9   0  -8 42.7544 35.4463  10
   9   0  -8-10.8122 23.1189  15
   9   0  -8 81.9298 55.0840   2
   8   0  -8-28.5375 37.8806   2
   7   0  -8 34.0645 42.6971   2
   6   0  -8 146.580 58.8405   2
   5   0  -8-9.59008 29.4429   2
  -5   0   8 13.5228 37.4835   1
   4   0  -8 1341.02 118.879   2
  -4   0   8 1326.72 142.631   1
   3   0  -8-9.11682 22.8047   2
  -3   0   8-27.8001 27.5177   1
  -2   0   8 5181.42 268.376   1
  -1   0   8-13.1018 22.7794   1
   0   0   8 1031.58 118.424   1
   1   0   8 5.72530 25.9948   1
   2   0   8 5257.67 278.609   1
   3   0   8-9.49361 33.3174   1
   4   0   8 28.9189 31.7728   4
   4   0   8 8.48341 39.1173   1
   5   0   8-4.92296 27.2921   4
   5   0   8 45.3318 60.8235   1
   6   0   8 6.38800 33.3061   4
   7   0   8-0.71717 36.7828   4
   8   0   8 8.65704 27.3751   4
   9   0   8 13.7589 19.1508  14
   9   0   8 12.0160 31.0985  13
  10   0   8 1513.77 88.8009  14
  10   0   8 2013.42 146.264  13
  11   0   8 1.70430 34.5026  13
  12   0   8 1206.81 115.092  13
  13   0   8-14.4973 34.0856  13
  14   0   8 469.461 66.2700  13
  15   0   8 1.30754 23.2712  13
  15   0   8-5.34398 12.3813  12
  16   0   8 1765.78 87.3680  13
  16  -1  -8 69.7896 33.1779  13
  16   1  -8 116.772 35.1001  10
  16  -1  -8 148.885 34.7989  10
  15   1  -8 15.6936 31.5185  10
  15  -1  -8-9.96122 27.8204  10
  14   1  -8 24.8276 40.3518  10
  14  -1  -8 29.2344 32.6397  10
  13   1  -8 168.969 56.8878  10
  13  -1  -8 193.305 50.4739  10
  12  -1  -8-2.14953 30.7164  15
  12   1  -8-13.5599 38.8507  10
  12  -1  -8-7.11237 31.9445  10
  11  -1  -8 75.9444 42.0188  15
  11   1  -8 130.223 50.1933  10
  11  -1  -8 89.5124 43.1321  10
  10  -1  -8 68.6106 38.7407  10
  10  -1  -8 35.9807 40.7312  15
  10   1  -8-42.4856 38.0681   2
  10  -1  -8 51.2075 46.8879   2
 -10  -1   8-21.5971 57.9936   1
  10   1  -8-1.26414 36.3679  10
   9  -1  -8 2856.41 148.469  15
   9  -1  -8 2724.59 255.815   2
  -9  -1   8 2709.64 278.240   1
   9   1  -8 3109.13 160.435  10
   9  -1  -8 2921.33 160.863  10
   9   1  -8 2788.81 255.176   2
   8   1  -8 50.6704 49.0655   2
   8  -1  -8 27.3779 46.8296   2
  -8  -1   8 10.3067 33.1263   1
   7   1  -8 15.7330 41.0725   2
   7  -1  -8 15.2597 36.8569   2
  -7  -1   8-22.3716 47.5289   1
   7  -1  -8 4.38902 7.74375   5
   6  -1  -8 707.362 110.848   2
  -6  -1   8 711.323 123.489   1
   6   1  -8 709.560 107.372   2
   5  -1  -8 1895.33 169.663   2
  -5  -1   8 1836.31 188.967   1
   5   1  -8 1944.29 162.866   2
   4   1  -8 192.456 55.5252   2
  -4   1   8 167.134 45.0841   1
  -4  -1   8 114.361 51.1259   1
  -3   1   8 6661.19 284.821   1
  -3  -1   8 7296.12 353.613   1
   3   1  -8 6971.14 251.070   2
  -2   1   8 1527.52 129.443   1
  -2  -1   8 1522.05 157.083   1
  -1   1   8 13710.8 372.282   1
  -1  -1   8 13932.7 474.796   1
   0   1   8-6.31882 18.5964   1
   0  -1   8 8.06170 15.6752   4
   0  -1   8-39.5765 47.1119   1
   1  -1   8 1721.59 168.529   1
   1   1   8 1836.17 138.126   1
   1  -1   8 1566.67 124.787   4
   2  -1   8 885.553 133.393   1
   2   1   8 756.995 89.8221   1
   2  -1   8 652.009 88.3510   4
   3  -1   8 6768.08 356.053   1
   3  -1   8 6980.08 298.212   4
   3   1   8 6995.42 285.688   1
   4  -1   8 1264.62 168.907   1
   4  -1   8 1118.74 129.789   4
   4  -1   8 1178.67 63.7907   6
   5  -1   8 6744.63 401.090   1
   5  -1   8 6169.37 316.344   4
   5   1   8 6259.71 313.904   4
   5  -1   8 6192.05 152.774   6
   6   1   8 998.113 131.975   4
   6  -1   8 1020.50 136.239   4
   6  -1   8 1034.19 174.008   1
   6  -1   8 938.721 64.2651   6
   7   1   8 3117.74 241.701   4
   7  -1   8 3189.10 122.692   6
   8  -1   8 1618.38 87.7045  14
   8   1   8 1632.64 181.589   4
   8  -1   8 2035.07 137.469  13
   8   1   8 1860.74 122.081  13
   8  -1   8 1904.39 99.5266   6
   9   1   8 252.037 34.5915  14
   9  -1   8 288.472 39.6669  14
   9   1   8 376.975 60.4031  13
   9  -1   8 324.029 62.6814  13
   9   1   8 237.989 71.3204   4
   9  -1   8 318.673 42.9356   6
  10   1   8 17.8798 13.5694  14
  10  -1   8 2.86106 20.6213  14
  10   1   8-34.5401 32.4313  13
  10  -1   8 3.58672 33.2258  13
  11   1   8 2418.43 153.596  13
  11  -1   8 2318.13 161.103  13
  12   1   8 76.5382 36.6399  13
  12  -1   8 3.22225 31.7646  13
  13   1   8 200.508 47.0577  13
  13  -1   8 151.174 45.2224  13
  14  -1   8 62.0542 33.8257  13
  14   1   8 5.01303 21.1979  13
  15   1   8 26.6369 17.3713  13
  15  -1   8 12.7056 19.5667  13
  16   1   8 37.6185 13.8046  13
  16   1   8 35.3789 11.3681  12
  16  -1   8 29.8860 15.4093  13
  16  -2  -8 318.330 51.6787  13
  15   2  -8-15.5969 31.9588  10
  15  -2  -8-13.8222 23.2543  10
  14   2  -8 92.5803 44.5304  10
  14  -2  -8 84.6936 35.0531  10
  13  -2  -8 328.679 60.0061  15
  13   2  -8 386.540 71.3547  10
  13  -2  -8 367.301 60.9466  10
  12  -2  -8 38.1033 43.1202  15
  12   2  -8 28.5543 42.3588  10
  12  -2  -8 7.72080 31.9276  10
  11  -2  -8 132.703 52.0487  15
  11   2  -8 114.142 44.3178  10
  11  -2  -8 143.859 44.1754  10
  10  -2  -8 885.376 92.9831  15
  10   2  -8 903.190 98.5416  10
  10  -2  -8 903.867 97.6137  10
   9  -2  -8 1337.82 76.6738   5
   9  -2  -8 1403.82 114.306  15
  -9  -2   8 1583.77 219.792   1
   9   2  -8 1518.99 117.302  10
   9  -2  -8 1537.48 119.401  10
   9   2  -8 1179.27 176.131   2
   8  -2  -8 124.956 41.2108  10
   8  -2  -8 95.5028 33.7616  15
   8   2  -8 97.9520 54.3064   2
   8  -2  -8 76.0522 21.4371   5
  -8  -2   8 55.9860 39.9735   1
   8   2  -8 128.901 42.5032  10
   7  -2  -8 980.925 65.1202   5
   7   2  -8 812.068 138.101   2
  -7  -2   8 971.855 163.075   1
   6   2  -8 204.009 68.7905   2
  -6  -2   8 225.907 83.5314   1
  -5  -2   8 541.453 112.150   1
   5   2  -8 435.367 91.7537   2
  -4  -2   8 28.7005 34.6247   1
  -3  -2   8 146.899 59.6833   1
  -2  -2   8 2212.68 210.612   1
  -1  -2   8 2372.76 131.586   4
  -1  -2   8 2360.77 219.573   1
   0  -2   8 60.4904 22.7722   4
   0  -2   8-14.6243 47.5096   1
   1  -2   8 255.877 54.1592   4
   1  -2   8 240.072 80.4260   1
   2  -2   8 1238.95 171.642   1
   2  -2   8 1113.40 118.504   4
   2  -2   8 1067.00 56.5400   6
   3  -2   8 4232.65 314.753   1
   3  -2   8 4213.96 118.881   6
   4  -2   8 80.0381 63.4230   1
   4  -2   8 100.696 21.4208   6
   5  -2   8 748.101 56.1504   6
   5  -2   8 730.290 150.643   1
   6   2   8 2884.07 225.363   4
   6  -2   8 3504.38 331.592   1
   6  -2   8 3190.05 121.897   6
   7  -2   8 530.307 49.8540  14
   7   2   8 580.100 101.904   4
   7  -2   8 544.278 53.1743   6
   8  -2   8 5110.85 158.394  14
   8  -2   8 5944.36 230.531  13
   8   2   8 5711.22 331.881   4
   8   2   8 5269.88 189.417   7
   8   2   8 5254.53 187.765  13
   8  -2   8 5859.53 177.800   6
   9   2   8 20.0725 22.2912  13
   9  -2   8 19.2917 31.6850  13
   9   2   8 14.6901 23.8867   7
   9  -2   8 36.5803 19.1050  14
   9  -2   8 19.8860 20.4003   6
  10   2   8 5236.89 200.865  13
  10  -2   8 5229.34 230.663  13
  10   2   8 5117.98 189.492   7
  10  -2   8 5506.90 180.383   6
  11  -2   8 213.071 37.4868   6
  11   2   8 220.034 45.5754  13
  11  -2   8 228.579 51.5455  13
  11   2   8 185.058 39.0436   7
  12   2   8 937.084 84.1889  13
  12  -2   8 835.329 91.1515  13
  13   2   8 12.8560 17.7027  13
  13  -2   8 0.07718 28.7100  13
  14   2   8 210.534 32.3728  13
  14  -2   8 261.236 46.8266  13
  15  -2   8 2.48065 15.9662  13
  16  -2   8 1977.24 80.3207  13
  16  -3  -8-21.3962 17.7830  13
  15  -3  -8 108.569 42.2136  13
  14  -3  -8 45.1106 29.4904  15
  13  -3  -8 245.694 55.8866  15
  13   3  -8 215.827 55.9777  10
  13  -3  -8 228.955 43.4271  10
  12  -3  -8 60.2454 38.3051  15
  12   3  -8 101.725 47.0681  10
  12  -3  -8 69.9007 35.3719  10
  11  -3  -8 110.082 47.2065  15
  11  -3  -8 126.109 24.7931   5
  11   3  -8 146.127 52.9875  10
  11  -3  -8 152.659 44.6096  10
  10  -3  -8 94.4444 36.7581  10
  10  -3  -8 29.7348 13.9324   5
  10  -3  -8 51.4312 36.3620  15
  10   3  -8 32.4470 32.7967  10
   9  -3  -8 1348.00 85.3003   5
   9  -3  -8 1206.05 112.804  15
   9   3  -8 1506.75 121.953  10
   9  -3  -8 1581.15 127.264  10
   8  -3  -8 666.837 60.4072   5
   8   3  -8 577.818 130.233   2
   8  -3  -8 532.524 69.0631  11
   8   3  -8 611.053 74.9975  10
   8  -3  -8 787.946 97.2969  10
  -8  -3   8 593.296 132.733   1
   7  -3  -8 1066.47 75.2878   5
   7  -3  -8 781.292 75.7939  11
  -7  -3   8 1047.27 169.543   1
   7   3  -8 971.379 167.395   2
   6  -3  -8 272.976 40.1364   5
   6  -3  -8 384.200 75.1070  10
  -6  -3   8 279.668 93.2794   1
  -5  -3   8 41.6890 34.0022   1
  -4  -3   8 2743.62 262.809   1
  -3  -3   8 2345.29 241.815   1
  -2  -3   8 60.4787 49.5358   1
  -1  -3   8 3390.73 283.302   1
   0  -3   8 909.742 155.553   1
   1  -3   8 14.8386 53.1030   1
   2  -3   8 2212.09 249.078   1
   2  -3   8 2503.06 90.5421   6
   3  -3   8 2876.22 289.346   1
   3  -3   8 2858.89 102.582   6
   4  -3   8 5545.67 424.787   1
   4  -3   8 5492.05 149.991   6
   5  -3   8 8971.23 551.681   1
   5  -3   8 9102.48 203.868   6
   6  -3   8 35.8357 16.2996  14
   6   3   8 18.1436 27.2810   7
   6  -3   8 48.7294 20.8986   6
   7  -3   8 819.965 61.1711  14
   7   3   8 831.265 83.7946   7
   7  -3   8 874.989 69.5668   6
   8  -3   8 1563.80 112.842  13
   8   3   8 1289.96 105.894   7
  -8  -3  -8 1074.68 169.943   3
   8  -3   8 1334.07 85.9641   6
   9  -3   8 1893.40 126.323  13
   9   3   8 1616.83 117.446   7
   9  -3   8 1739.34 100.469   6
  10  -3   8 20.4254 21.3872  13
  10   3   8 19.6480 26.6422   7
  10  -3   8 9.61522 12.5937   6
  11  -3   8 147.217 38.3965  13
  11   3   8 157.687 37.3143   7
  11  -3   8 145.982 29.3109   6
  12  -3   8 64.0382 29.4913  13
  12   3   8 6.25975 20.0950   7
  13  -3   8 605.565 61.9966  13
  13   3   8 700.826 61.0768   7
  14  -3   8 14.3861 14.3396  13
  14   3   8-9.84458 12.2126   7
  15  -3   8 29.1734 11.2001  13
  14  -4  -8 102.581 25.7171  15
  14  -4  -8 62.8128 29.9103  13
  13  -4  -8-14.1192 23.8657  15
  12  -4  -8-1.87469 29.6496  15
  11  -4  -8 14.6406 33.4958  15
  10  -4  -8 679.419 58.6228   5
  10  -4  -8 622.586 84.4962  15
  10  -4  -8 838.928 80.5276  10
   9  -4  -8 2467.61 145.826  11
   9  -4  -8 2549.67 119.719   5
   9  -4  -8 2893.83 156.786  10
   8  -4  -8 745.797 66.3250   5
   8  -4  -8 738.289 82.0525  11
   8  -4  -8 947.176 102.287  10
   7  -4  -8 220.252 39.2861   5
   7  -4  -8 222.786 45.9259  11
   6  -4  -8 575.158 59.7309   5
   6  -4  -8 677.558 97.4758  10
  -6  -4   8 639.095 134.064   1
   6  -4  -8 473.582 61.3475  11
   5  -4  -8 136.961 54.2542  10
   5  -4  -8 144.833 34.8997   5
  -5  -4   8 50.3214 35.4901   1
  -4  -4   8 7.08910 51.8295   1
  -3  -4   8 3776.35 317.731   1
  -3   4   8 3467.21 153.021   7
  -2  -4   8 1820.75 223.750   1
  -2   4   8 1895.98 110.937   7
  -1   4   8 971.996 80.8923   7
  -1  -4   8 918.824 160.871   1
   0  -4   8 485.669 122.994   1
   0   4   8 544.994 65.0140   7
   1   4   8 75.4914 32.9115   7
   1  -4   8 135.295 61.7671   1
   2  -4   8 140.352 30.8983   8
   2   4   8 156.534 38.9106   7
   2  -4   8 171.763 83.8164   1
   3  -4   8 779.605 61.1087   8
   3   4   8 826.795 81.1816   7
   3  -4   8 819.787 165.953   1
   4  -4   8 160.797 82.3250   1
   4   4   8 185.535 43.3518   7
   4  -4   8 201.899 30.5437   6
   5   4   8 42.0231 37.0239   7
   5  -4   8 31.4596 15.7108   6
   5  -4   8 103.774 55.0770   1
   6   4   8 367.618 62.7593   7
   6  -4   8 396.298 44.8669   6
   7   4   8 342.281 60.0247   7
   7  -4   8 425.255 47.4998   6
   8   4   8 1495.81 115.251   7
   8  -4   8 1325.02 82.9423   6
   9   4   8 257.718 52.8144   7
   9  -4   8 240.736 35.8503   6
  10   4   8 1475.61 110.542   7
  11   4   8 76.2237 34.7173   7
  12   4   8 362.557 49.8933   7
  13   4   8-2.32379 14.8158   7
  14   4   8 122.847 20.2016   7
  13  -5  -8 94.4554 21.6465  15
  12  -5  -8 163.203 32.6244  15
  12  -5  -8 112.057 29.2209  13
  11  -5  -8 52.9789 31.1850  15
  10  -5  -8 110.408 40.5160  15
   8  -5  -8 228.285 42.5303  11
   7  -5  -8 217.172 50.5728  10
   7  -5  -8 152.333 29.5414   5
   7  -5  -8 178.356 41.7203  11
   6  -5  -8 74.0093 38.9330  10
   6  -5  -8 20.3555 18.0990   5
   6  -5  -8 29.6576 20.8901  11
   5  -5  -8 456.496 52.3435   5
   5  -5  -8 591.139 87.6790  10
   5  -5  -8 452.003 55.9168  11
   4  -5  -8 1454.71 92.4810   5
   4  -5  -8 2118.21 163.191  10
   3  -5  -8 137.746 30.4163   5
  -3   5   8 161.414 41.3760   7
  -2   5   8-38.8905 29.8821   7
  -1   5   8 297.013 51.7502   7
   0  -5   8 202.109 42.5757   8
   0   5   8 183.607 42.7131   7
   1  -5   8 23.8282 20.1408   8
   1   5   8-8.36071 23.8782   7
   2  -5   8 501.500 58.0082   8
   2   5   8 524.679 68.3801   7
   3   5   8 1009.22 92.9380   7
   3  -5   8 1036.57 79.1545   8
   4  -5   8 3169.99 132.469   8
   4   5   8 3078.11 157.496   7
   5   5   8 1148.00 102.026   7
   5  -5   8 1195.55 79.7058   8
   6   5   8 70.6686 37.2196   7
   7   5   8 295.732 58.2287   7
   8   5   8 41.3687 35.7425   7
   9   5   8 37.2700 33.1512   7
  10   5   8 8.33324 26.8123   7
  11   5   8 1222.78 81.1647   7
  12   5   8 51.2084 19.6398   7
  11  -6  -8 13.8651 12.7537  15
 -10  -6   8 154.377 21.8281   8
  10  -6  -8 161.498 31.0756  15
   9  -6  -8 1122.80 80.8538  15
  -9  -6   8 1089.94 63.7810   8
  -8  -6   8 678.459 57.5418   8
  -7  -6   8 441.307 51.1131   8
   7  -6  -8 396.488 44.8696  11
  -6  -6   8 339.110 48.5033   8
   6  -6  -8 307.921 42.6841  11
  -5  -6   8 269.219 45.8244   8
  -4  -6   8 45.6247 30.1284   8
  -3  -6   8 705.417 72.7158   8
   3  -6  -8 972.974 102.189  10
   2  -6  -8 477.617 71.5425  10
  -2  -6   8 369.943 55.2335   8
  -1   6   8 384.624 51.5386   7
  -1  -6   8 390.668 54.0417   8
   0  -6   8 306.699 47.5899   8
   0   6   8 327.193 45.9773   7
   1  -6   8-9.32661 21.9941   8
   1   6   8-38.3646 27.3729   7
   2  -6   8 376.286 52.7368   8
   2   6   8 407.525 53.5458   7
   3  -6   8-9.65271 23.3842   8
   3   6   8-25.6148 29.1785   7
   4  -6   8 34.6365 20.4333   8
   4   6   8-21.8286 27.0520   7
   4  -6   8 24.6355 18.8067  11
   5  -6   8 62.4631 18.8519   8
   5   6   8 78.4496 31.4782   7
   5  -6   8 87.8667 24.9269  11
   6   6   8 25.7339 24.4716   7
   7   6   8-4.39819 26.7207   7
   8   6   8-25.9372 25.9142   7
   9   6   8-29.3884 23.4317   7
  10   6   8 84.6478 19.7486   7
   7  -7  -8 30.4177 16.1010  15
  -7  -7   8 26.7498 12.7161   8
  -6  -7   8 17.6636 14.3157   8
  -5  -7   8 99.8948 22.7172   8
  -4  -7   8 300.825 37.4449   8
  -3  -7   8 7.48676 17.4483   8
  -2  -7   8 49.1209 21.7477   8
  -1  -7   8-15.9583 18.5193   8
   0  -7   8 56.7000 21.7925   8
   1  -7   8 14.1198 17.1618   8
   2  -7   8 102.094 23.7681   8
   2   7   8 110.665 22.8750   7
   2  -7   8 132.217 27.3268  11
   3  -7   8 171.497 26.2624   8
   3   7   8 180.312 27.9123   7
   3  -7   8 185.130 28.1213  11
   4   7   8 471.535 40.7095   7
   4  -7   8 494.214 40.4014  11
   5   7   8 55.8960 17.5687   7
   6   7   8 5.25071 11.1529   7
   7   7   8 27.8690 11.6129   7
  16   0  -9 14.8016 23.4564  10
  15   0  -9 33.6331 25.9897  13
  15   0  -9 0.71503 28.5575  10
  14   0  -9-51.7705 43.0164  10
  13   0  -9 1320.57 120.211  10
  12   0  -9-19.7974 39.1066  10
  11   0  -9 1362.55 119.724  10
  10   0  -9-52.7853 68.4580   2
  10   0  -9-35.9328 38.1255  10
   9   0  -9 30558.4 453.689  15
   9   0  -9 30944.6 520.923  10
   8   0  -9 24.2137 30.9342  10
   8   0  -9-16.4576 47.9234   2
   7   0  -9 3.47110 40.3309   2
  -7   0   9-35.8071 45.9829   1
   6   0  -9 13.8377 27.1882   2
  -6   0   9-18.4812 35.2214   1
   5   0  -9 3500.41 212.978   2
  -5   0   9 3395.18 253.146   1
  -4   0   9 33.6288 32.7946   1
  -3   0   9 62185.5 1023.13   1
  -2   0   9 10.7104 25.9761   1
  -1   0   9 22104.1 584.785   1
   0   0   9-32.9985 37.6267   1
   1   0   9 14765.6 481.640   1
   2   0   9 4.12690 33.3021   1
   3   0   9 3592.96 248.954   1
   3   0   9 3308.89 220.924   4
   4   0   9 27.3582 28.3603   1
   4   0   9 28.7079 29.2119   4
   5   0   9 4903.39 292.386   4
   5   0   9 4848.72 319.771   1
   6   0   9 15.7854 39.3014   4
   7   0   9 11.8394 30.2592   4
   8   0   9 7.25650 15.3597  14
   8   0   9 29.3011 32.3081  13
   8   0   9 3.94797 55.6872   4
   9   0   9 32.4888 22.5854  14
   9   0   9 13.2730 31.7498  13
  10   0   9-0.56593 16.6959  14
  10   0   9 24.4711 36.5953  13
  11   0   9 368.426 69.2112  13
  12   0   9 17.6742 30.0532  13
  13   0   9 2541.23 152.020  13
  14   0   9 8.45554 27.8296  13
  14   0   9-14.2847 16.0841  12
  15   0   9 1149.51 61.9957  12
  15   0   9 1290.66 86.6175  13
  16   0   9 14.3449 14.6486  13
  16  -1  -9 99.1843 29.5878  13
  16   1  -9 132.152 34.1053  10
  16  -1  -9 137.761 29.9025  10
  15   1  -9 79.5870 36.6407  10
  15  -1  -9 28.3070 26.2780  10
  14   1  -9 96.1709 47.5839  10
  14  -1  -9 64.9345 35.0060  10
  13   1  -9 267.633 61.6728  10
  13  -1  -9 222.682 56.5061  10
  12   1  -9 3249.74 186.734  10
  12  -1  -9 3096.18 176.514  10
  11  -1  -9 67.2088 35.8276  15
  11   1  -9 85.8828 40.4986  10
  11  -1  -9 62.0719 38.7658  10
  10  -1  -9 61.2396 45.0746  10
  10  -1  -9-24.9808 35.1377  15
  10   1  -9 52.0157 47.2058   2
  10   1  -9 4.78961 33.2751  10
   9  -1  -9 971.694 89.6783  15
   9   1  -9 875.794 144.690   2
  -9  -1   9 1018.87 176.529   1
   9   1  -9 1046.75 99.7456  10
   9  -1  -9 1109.49 103.794  10
   8  -1  -9 1174.31 92.4051  15
   8  -1  -9 1080.23 160.891   2
  -8  -1   9 1166.49 180.908   1
   8   1  -9 1240.12 99.3659  10
   8  -1  -9 1446.12 116.834  10
   8   1  -9 1034.61 153.249   2
   7  -1  -9 698.287 48.6364   5
   7   1  -9 714.141 117.287   2
  -7  -1   9 780.349 140.726   1
   6   1  -9 118.101 46.5670   2
  -6   1   9 130.439 56.9165   1
  -6  -1   9 159.774 77.2005   1
   5   1  -9 388.717 77.9094   2
  -5   1   9 532.095 97.3837   1
  -5  -1   9 417.079 97.8157   1
  -4   1   9 25005.0 613.725   1
  -4  -1   9 24480.6 705.117   1
  -3   1   9 421.328 80.3051   1
  -3  -1   9 431.196 100.643   1
  -2   1   9 6168.65 282.129   1
  -2  -1   9 6006.00 335.261   1
  -1   1   9-3.24505 19.8210   1
  -1  -1   9-1.92370 33.0317   1
   0   1   9 3389.32 196.292   1
   0  -1   9 3677.29 196.685   4
   0  -1   9 3639.98 259.816   1
   1   1   9 201.456 51.1533   1
   1  -1   9 137.521 42.5439   4
   1  -1   9 208.042 63.6722   1
   2  -1   9 156.040 61.8746   1
   2  -1   9 148.379 50.4436   4
   2   1   9 96.9018 41.7135   1
   3  -1   9 1311.52 169.551   1
   3  -1   9 1508.13 147.752   4
   4  -1   9 6901.95 407.252   1
   4  -1   9 7369.81 343.967   4
   5  -1   9 168.591 63.7932   1
   5  -1   9 135.017 54.0867   4
   5   1   9 182.285 63.0879   4
   6   1   9 1477.14 168.491   4
   6  -1   9 1739.38 184.631   4
   6  -1   9 1628.38 216.525   1
   7  -1   9 20.0724 15.2510  14
   7   1   9 1.00719 28.6244   4
   8  -1   9 510.229 53.3188  14
   8   1   9 477.399 46.1215  14
   8   1   9 630.922 75.2619  13
   8   1   9 435.116 100.599   4
   8  -1   9 556.137 72.1815  13
   9  -1   9 20.6614 20.3308  14
   9   1   9 52.3988 21.2179  14
   9   1   9 24.5797 29.9879  13
   9  -1   9 46.6861 41.5840  13
   9   1   9 0.23144 34.1577   4
  10   1   9 2928.10 165.252  13
  10  -1   9 2769.73 166.254  13
  10  -1   9 2581.01 120.314  14
  11   1   9 82.2990 42.6263  13
  11  -1   9 22.8641 33.1353  13
  11  -1   9-10.9523 23.9147  12
  12   1   9 24.3064 28.0927  13
  12  -1   9 8.68839 31.2177  13
  12  -1   9 28.7005 16.9255  12
  13  -1   9 34.7126 33.1427  13
  13   1   9 16.9762 22.3242  13
  13  -1   9-26.5190 18.7327  12
  14  -1   9 26.0935 24.2832  13
  14   1   9 15.2344 19.0876  13
  15  -1   9-10.5100 18.2140  13
  15   1   9 9.38987 12.2115  12
  15   1   9-5.28413 15.7542  13
  16  -1   9 1019.25 60.6480  13
  16   1   9 821.468 42.1965  12
  16  -2  -9 30.2466 23.0717  13
  15   2  -9-0.58787 27.7656  10
  15  -2  -9 18.6112 18.4302  10
  14   2  -9 68.4505 36.1029  10
  14  -2  -9 9.72469 23.3451  10
  13  -2  -9 801.343 86.7599  15
  13   2  -9 1063.34 106.063  10
  13  -2  -9 837.373 87.8394  10
  12  -2  -9 498.277 74.0757  15
  12   2  -9 561.087 79.8542  10
  12  -2  -9 509.591 73.4142  10
  11  -2  -9 631.286 83.4631  15
  11   2  -9 624.124 87.4281  10
  11  -2  -9 649.602 81.3937  10
  10  -2  -9 570.120 78.7051  10
  10  -2  -9 394.970 64.2137  15
  10   2  -9 434.572 74.0601  10
   9  -2  -9 18686.3 283.236   5
   9  -2  -9 18410.0 412.414  15
   9   2  -9 18749.9 413.436  10
   8  -2  -9 327.754 58.6626  10
   8  -2  -9 233.287 52.2747  15
   8  -2  -9 212.961 32.2308   5
   8   2  -9 169.545 77.8120   2
  -8  -2   9 187.603 81.4288   1
   8   2  -9 235.807 51.7896  10
   7  -2  -9 957.271 66.8810   5
   7  -2  -9 968.516 87.8126  15
  -7  -2   9 1004.44 170.900   1
   7   2  -9 1033.26 88.6733  10
   7   2  -9 816.988 140.263   2
  -6  -2   9 878.487 157.151   1
   6   2  -9 866.233 128.680   2
  -5  -2   9 65.3842 42.3837   1
  -4  -2   9 1317.75 173.880   1
  -3  -2   9 27758.5 794.692   1
  -2  -2   9 745.228 131.442   1
  -1  -2   9 12711.2 537.223   1
   0  -2   9 331.408 61.7688   4
   0  -2   9 251.788 69.9851   1
   1  -2   9 4541.62 340.449   1
   1  -2   9 4250.66 223.729   4
   2  -2   9 246.291 86.8112   1
   2  -2   9 248.973 60.0548   4
   3  -2   9 2934.31 280.278   1
   3  -2   9 3187.84 107.908   6
   4  -2   9 1121.27 185.856   1
   4  -2   9 1035.82 65.7661   6
   5  -2   9-30.6174 66.0477   1
   5  -2   9-9.89916 15.7715   6
   6  -2   9 138.018 72.3470   1
   6   2   9 101.107 48.7950   4
   6  -2   9 137.886 27.8637   6
   7  -2   9 28.0162 20.5210  14
   7   2   9 48.1282 32.8291   4
   7   2   9 12.4635 20.1670  13
   7  -2   9 12.3381 24.1591  13
   7  -2   9-5.55081 19.7580  12
   7   2   9 6.70494 21.5270   7
   7  -2   9-13.2632 19.4440   6
   8   2   9 783.326 77.3333  13
   8  -2   9 834.847 86.6232  13
   8   2   9 752.184 127.033   4
   8  -2   9 882.557 69.6345  12
   8   2   9 821.405 74.3605   7
   8  -2   9 837.665 66.8708  14
   8  -2   9 813.005 67.9001   6
   9  -2   9 885.200 71.0895  14
   9   2   9 787.488 83.0319  13
   9  -2   9 878.804 91.5983  13
   9   2   9 868.160 75.1616   7
   9  -2   9 922.007 74.1197   6
  10  -2   9 45.8326 19.2522   6
  10   2   9 76.5824 35.5850  13
  10  -2   9 67.1624 33.9163  13
  10   2   9 48.7180 22.5582   7
  11   2   9-1.59370 20.8989  13
  11  -2   9-27.1358 31.5036  13
  12   2   9 199.662 40.8901  13
  12  -2   9 206.106 46.0397  13
  13  -2   9 652.410 70.8680  13
  13   2   9 667.480 63.3700  13
  14  -2   9 17.1771 18.7118  13
  15  -2   9 703.031 55.1911  13
  15  -3  -9 70.3855 30.5025  13
  14  -3  -9 34.7576 20.3668  10
  13  -3  -9 125.443 44.9887  15
  13   3  -9 153.802 44.0402  10
  13  -3  -9 155.128 39.2154  10
  12  -3  -9 1118.76 102.497  15
  12   3  -9 1323.64 114.494  10
  12  -3  -9 1298.90 102.195  10
  11  -3  -9 358.406 60.5995  15
  11  -3  -9 532.962 72.2128  10
  11   3  -9 511.308 75.9816  10
  10  -3  -9 44.3759 33.8130  10
  10  -3  -9-3.28516 10.5561   5
  10  -3  -9 9.49183 37.6906  15
  10   3  -9-15.0089 32.3898  10
   9  -3  -9 2523.94 112.832   5
   9  -3  -9 2477.68 159.598  15
   9   3  -9 2978.70 166.151  10
   9  -3  -9 3256.29 183.337  10
   8  -3  -9 1137.22 79.0549   5
   8  -3  -9 1457.09 131.864  10
  -7  -3   9 43.5285 42.6632   1
   7  -3  -9 6.50056 39.0768  10
   7  -3  -9 11.8196 13.8478   5
   7  -3  -9 35.8932 27.7187  11
  -6  -3   9 498.623 116.773   1
   6  -3  -9 688.077 99.4995  10
   5  -3  -9 2299.56 173.674  10
  -5  -3   9 1974.55 238.313   1
  -4  -3   9 4359.34 347.918   1
  -3  -3   9 2099.33 241.077   1
  -2  -3   9 167.368 63.4861   1
  -1  -3   9 54.0289 50.3110   1
   0  -3   9 3608.88 327.608   1
   1  -3   9 470.772 124.953   1
   2  -3   9 39.4437 41.5122   1
   3  -3   9 238.403 96.1133   1
   3  -3   9 309.930 36.2901   6
   4  -3   9 229.172 108.318   1
   4   3   9 200.736 42.3291   7
   4  -3   9 308.734 37.3908   6
   5  -3   9 1045.79 63.6904  14
   5   3   9 1081.72 91.9539   7
   5  -3   9 1158.02 203.109   1
   5  -3   9 1013.90 69.3034   6
   6  -3   9 1819.53 87.8177  14
   6   3   9 1958.01 124.487   7
   6   3   9 1708.98 180.324   4
   6  -3   9 2012.96 100.743   6
   7  -3   9 93.8398 26.6477  14
  -7  -3  -9 158.791 80.7872   3
   7   3   9 81.2179 37.7120   7
   7  -3   9 88.3081 24.4495   6
   8  -3   9 2769.04 145.017  13
   8   3   9 2448.65 141.607   7
   8  -3   9 2494.62 117.968   6
   9  -3   9 67.7855 31.7648  13
   9   3   9-4.12093 31.3606   7
   9  -3   9 0.89652 15.0373   6
  10  -3   9 5109.78 195.183  13
  10   3   9 4995.55 190.917   7
  10  -3   9 5115.01 166.590   6
  11  -3   9 13.8946 18.7613  13
  11   3   9 29.1894 24.2906   7
  12  -3   9 54.6328 25.7981  13
  12   3   9 58.5786 22.4633   7
  13  -3   9 17.2804 16.9358  13
  13   3   9 13.9292 15.0981   7
  14  -3   9 23.3354 9.98926  13
  14  -4  -9 31.3836 22.7346  13
  13  -4  -9 382.243 48.1621  15
  12  -4  -9 189.836 43.4805  15
  11  -4  -9 210.985 50.0386  15
  11  -4  -9 190.606 40.4652  10
  10  -4  -9 799.096 89.7803  15
  10  -4  -9 1017.93 89.2182  10
   9  -4  -9 6101.21 177.372   5
   9  -4  -9 5844.42 239.586  15
   8  -4  -9 1400.48 89.3949   5
   8  -4  -9 1816.84 137.832  10
   7  -4  -9 853.830 71.4512   5
   7  -4  -9 677.716 71.5218  11
   6  -4  -9 409.955 82.8011  10
   6  -4  -9 245.994 40.9168   5
   5  -4  -9 66.7077 25.0736   5
   5  -4  -9 2.21435 47.2221  10
  -5  -4   9-49.1325 46.5582   1
   4  -4  -9 62.3555 43.9282  10
  -4  -4   9 94.9984 60.8728   1
  -3  -4   9 7168.97 456.867   1
  -3   4   9 6617.55 225.130   7
  -2   4   9 349.837 58.0281   7
  -2  -4   9 298.322 112.971   1
  -1  -4   9 4091.03 359.797   1
  -1   4   9 3966.64 172.836   7
   0  -4   9 95.4553 68.9308   1
   0   4   9 41.7108 32.8027   7
   1  -4   9 755.367 158.450   1
   1   4   9 705.281 79.0756   7
   2  -4   9 133.292 30.2034   8
   2   4   9 168.407 46.2010   7
   3  -4   9 41.9166 61.7518   1
   3   4   9 71.0032 35.7019   7
   4  -4   9 1351.72 217.074   1
   4   4   9 1441.42 110.802   7
   5   4   9 5.41277 31.3150   7
   5  -4   9 9.83679 10.6272   6
   6   4   9 373.535 59.1613   7
   6  -4   9 446.977 46.7917   6
   7   4   9 291.841 57.3546   7
   7  -4   9 236.868 35.7234   6
   8   4   9 39.1349 36.1632   7
   8  -4   9-2.77018 13.8930   6
   9   4   9 736.062 81.6537   7
   9  -4   9 551.293 50.7652   6
  10   4   9 437.331 59.9596   7
  11   4   9 671.856 65.6466   7
  12   4   9 252.514 38.4477   7
  13   4   9 100.622 22.1003   7
  14   4   9 7.87356 8.07179  12
  12  -5  -9 148.029 28.2575  15
  11  -5  -9 365.739 48.7858  15
  10  -5  -9 14.4676 27.8263  15
   9  -5  -9 1638.99 115.393  15
   8  -5  -9 551.679 62.6832  10
   7  -5  -9 136.279 42.6650  10
   7  -5  -9 81.2022 29.5283  11
   6  -5  -9 390.600 73.1145  10
   6  -5  -9 279.999 41.1198   5
   5  -5  -9 913.898 73.4754   5
   5  -5  -9 1230.68 125.596  10
   4  -5  -9 512.352 55.7813   5
   4  -5  -9 629.507 95.1272  10
   3  -5  -9 1582.03 94.7035   5
  -2   5   9 3.69050 29.3280   7
  -1   5   9 34.9051 26.9847   7
   0  -5   9 112.485 35.7631   8
   0   5   9 116.667 38.5777   7
   1  -5   9-6.95823 20.2447   8
   1   5   9 10.9023 26.1086   7
   2  -5   9 224.272 41.1037   8
   2   5   9 228.852 48.8402   7
   3  -5   9 129.562 32.8515   8
   3   5   9 230.396 52.5804   7
   4  -5   9-4.32663 16.0705   8
   4   5   9 7.84186 27.6096   7
   5   5   9 967.155 94.9072   7
   6   5   9 162.026 46.3009   7
   7   5   9 107.905 44.3233   7
   8   5   9 46.2768 33.8994   7
   9   5   9 19.6752 28.0343   7
  10   5   9 1435.51 91.8022   7
  11   5   9 393.526 44.7781   7
  12   5   9 123.280 22.1875   7
  10  -6  -9 237.864 31.0188  15
 -10  -6   9 237.368 24.3464   8
   9  -6  -9 812.407 62.8209  15
  -9  -6   9 836.977 53.7539   8
   8  -6  -9 234.210 40.8066  15
  -8  -6   9 268.217 37.5295   8
  -7  -6   9 217.051 37.2779   8
  -6  -6   9 244.202 41.4391   8
  -5  -6   9 86.4942 29.5620   8
   4  -6  -9 11.7650 24.6362  10
  -4  -6   9 21.8339 22.2538   8
  -3  -6   9 1595.28 103.406   8
   3  -6  -9 1980.50 138.306  10
   2  -6  -9 2.39597 36.4418  10
  -2  -6   9 29.5767 26.4304   8
  -1  -6   9 294.177 46.0100   8
  -1   6   9 304.040 46.9324   7
   0  -6   9 28.0699 22.8453   8
   0   6   9 19.7205 21.9375   7
   1  -6   9 49.9304 27.3329   8
   1   6   9 23.9635 21.1978   7
   2   6   9 37.6048 28.2787   7
   2  -6   9 29.9592 20.4482   8
   3  -6   9 90.2908 25.4651   8
   3   6   9 78.5483 31.7272   7
   4  -6   9 315.794 38.0435   8
   4   6   9 283.250 45.3395   7
   5   6   9 23.3682 23.4695   7
   6   6   9-2.20232 23.2929   7
   7   6   9 4.53291 21.3661   7
   8   6   9-7.30560 19.8169   7
   9   6   9 37.5135 16.7451   7
  10   6   9 93.9431 18.3911   7
  -7  -7   9 28.2680 10.0807   8
  -6  -7   9 17.7596 11.3142   8
  -5  -7   9 16.7010 14.2401   8
  -4  -7   9 11.7454 13.6861   8
  -3  -7   9 151.472 27.2536   8
  -2  -7   9 12.0364 15.5302   8
  -1  -7   9 43.5952 20.4378   8
   0  -7   9 26.8978 16.9869   8
  -1  -7  -9 18.7245 19.0424  10
   1  -7   9 6.81185 12.7400   8
   1  -7   9-22.6786 15.0557  11
   2  -7   9 103.333 20.9899   8
   2  -7   9 66.5505 17.1979  11
   3   7   9 121.341 22.2004   7
   4   7   9 85.1652 18.7377   7
   5   7   9 215.721 26.0679   7
   6   7   9 28.7268 12.6336   7
  16   0 -10 1062.89 73.7144  10
  15   0 -10-1.50618 25.8305  10
  14   0 -10 2152.70 140.166  10
  13   0 -10 56.6079 48.7200  10
  12   0 -10 237.826 60.1480  10
  11   0 -10 31.1535 42.2901  10
  10   0 -10 65.6477 40.1698  10
   9   0 -10 70.5961 44.3113  10
  -9   0  10 127.790 64.1231   1
  -8   0  10 3378.99 298.690   1
   8   0 -10 3698.45 181.761  10
   7   0 -10-22.8783 30.8849  10
  -7   0  10-104.687 55.4384   1
  -6   0  10 792.589 131.445   1
  -5   0  10-11.2889 42.3089   1
  -4   0  10 83.6191 54.5645   1
  -3   0  10-15.3550 34.4331   1
  -2   0  10 1396.76 160.896   1
  -1   0  10-19.8182 39.7884   1
   0   0  10 29139.1 713.887   1
   1   0  10 6.17744 37.9480   1
   2   0  10 8.20511 26.3112   1
   3   0  10-13.8959 36.5324   4
   3   0  10-18.4215 23.0935   1
   4   0  10 11431.5 497.387   1
   4   0  10 10854.2 435.774   4
   5   0  10 5.19356 30.3329   4
   5   0  10-38.7260 39.2319   1
   6   0  10 850.446 138.538   4
   7   0  10 20.7045 13.3659  14
   7   0  10-0.40465 27.5472  13
   7   0  10 32.0850 48.4645   4
   8   0  10 5464.75 218.820  13
   8   0  10 4885.66 158.107  14
   8   0  10 5053.09 349.374   4
   9   0  10-20.1246 19.4778  14
   9   0  10-3.73333 28.9657  13
  10   0  10 584.519 56.9252  14
  10   0  10 591.511 78.9547  13
  11   0  10 51.6440 33.8743  13
  12   0  10 655.374 79.9992  13
  13   0  10-44.9955 31.0074  13
  13   0  10-26.3751 23.2584  12
  14   0  10 146.863 36.6409  13
  14   0  10 113.332 23.7053  12
  15   0  10 35.5425 24.6467  13
  15   0  10 10.4132 9.50930  12
  16   1 -10-21.9439 21.6798  10
  16  -1 -10 10.4528 16.7842  10
  15   1 -10 219.203 46.2272  10
  15  -1 -10 138.591 36.1451  10
  14   1 -10 21.6843 36.6929  10
  14  -1 -10-23.5732 33.5740  10
  13   1 -10 229.340 53.5698  10
  13  -1 -10 191.251 50.8234  10
  12   1 -10 126.417 51.8298  10
  12  -1 -10 143.848 53.4792  10
  11  -1 -10 2037.18 131.674  15
  11   1 -10 2120.71 151.613  10
  11  -1 -10 2301.14 157.871  10
  10  -1 -10-21.3842 36.7355  10
  10  -1 -10 22.7894 31.9149  15
  10   1 -10 15.8114 30.3839  10
   9  -1 -10 30957.3 499.470  15
  -9   1  10 33050.7 912.936   1
   9   1 -10 32728.1 543.372  10
   9  -1 -10 33524.0 576.443  10
   8  -1 -10 1420.57 99.6515  15
  -8   1  10 1314.38 179.089   1
  -8  -1  10 1505.99 211.682   1
   8   1 -10 1452.15 111.189  10
   8  -1 -10 1543.30 123.745  10
  -7   1  10 661.064 121.758   1
  -7  -1  10 704.680 140.271   1
   7   1 -10 743.025 77.4205  10
   7  -1 -10 831.371 96.9523  10
  -6   1  10 598.582 109.314   1
  -6  -1  10 533.970 114.932   1
  -5   1  10 3330.76 246.662   1
  -5  -1  10 3271.53 280.989   1
  -4   1  10 2051.68 190.029   1
  -4  -1  10 1948.37 209.322   1
  -3   1  10 15367.6 492.150   1
  -3  -1  10 14495.0 558.562   1
  -2   1  10 1342.57 143.484   1
  -2  -1  10 1086.85 157.831   1
  -1  -1  10 8897.99 313.891   4
  -1  -1  10 8603.02 431.419   1
  -1   1  10 8975.15 355.033   1
   0  -1  10 522.103 81.8613   4
   0  -1  10 449.598 100.846   1
   0   1  10 368.768 72.0350   1
   1  -1  10 1110.64 162.347   1
   1  -1  10 1073.48 121.856   4
   2  -1  10-30.1880 42.7405   1
   2  -1  10 13.8835 30.0795   4
   3  -1  10 5761.17 377.091   1
   3  -1  10 5779.88 307.973   4
   4  -1  10 176.974 70.4010   1
   4  -1  10 141.891 54.6354   4
   5  -1  10 8477.26 406.509   4
   5   1  10 8281.46 403.055   4
   5  -1  10 8569.24 490.502   1
   6  -1  10 412.383 44.8259  14
   6  -1  10 352.659 101.533   1
   6   1  10 377.592 54.8440  13
   6  -1  10 310.423 86.2662   4
   6   1  10 325.418 85.2874   4
   7  -1  10 796.493 64.1352  14
   7   1  10 796.328 59.7611  14
   7   1  10 734.417 78.6684  13
   7  -1  10 976.709 90.1084  13
   7   1  10 832.522 135.941   4
   7  -1  10 814.878 72.6656  12
   8   1  10 844.890 63.5376  14
   8  -1  10 929.927 71.9294  14
   8   1  10 960.463 93.1300  13
   8  -1  10 1038.44 98.8541  13
   8   1  10 907.360 144.407   4
   8  -1  10 932.854 79.7722  12
   9   1  10 5398.47 160.560  14
   9  -1  10 5745.82 180.133  14
   9   1  10 5729.84 227.732  13
   9  -1  10 5939.86 236.331  13
   9  -1  10 5574.43 194.612  12
  10  -1  10 22.8092 17.6782  14
  10   1  10-14.4424 31.9746  13
  10  -1  10 34.1556 34.0711  13
  10   1  10 18.9108 16.4973  14
  10  -1  10 7.00543 20.9254  12
  11   1  10 2017.56 135.806  13
  11  -1  10 1962.39 136.131  13
  11  -1  10 1791.45 105.138  12
  12   1  10 24.2488 29.0334  13
  12  -1  10 14.0293 30.7997  13
  12  -1  10-13.1914 18.8798  12
  13   1  10 927.016 84.7463  13
  13  -1  10 894.941 83.9290  13
  13  -1  10 738.192 57.4051  12
  14  -1  10-9.05940 19.1576  13
  14   1  10-7.73367 15.7689  12
  15  -1  10 621.868 54.2696  13
  15   1  10 557.928 44.5047  12
  16  -1  10 13.1323 9.84073  13
  15   2 -10 29.4166 25.4639  10
  15  -2 -10-20.1176 19.3666  10
  14  -2 -10 535.217 60.7701  10
  14   2 -10 556.162 70.8410  10
  13   2 -10 41.4738 39.8787  10
  13  -2 -10 3.20159 31.3966  10
  12  -2 -10 53.8188 35.2170  15
  12   2 -10 59.6367 43.3016  10
  12  -2 -10 40.1776 33.3292  10
  11  -2 -10 559.963 74.3665  15
  11  -2 -10 635.783 86.7739  10
  11   2 -10 572.744 82.8901  10
  10  -2 -10-33.0664 35.1159  10
  10  -2 -10-33.8958 33.4473  15
  10   2 -10 8.22963 31.9687  10
   9  -2 -10 2304.71 143.564  15
   9   2 -10 2413.94 150.260  10
   9  -2 -10 2528.76 166.196  10
   8  -2 -10 2058.10 97.1574   5
   8  -2 -10 1940.40 128.161  15
  -8  -2  10 2442.37 278.560   1
   8   2 -10 2135.16 132.641  10
   8  -2 -10 2414.37 170.055  10
   7  -2 -10 647.789 56.1279   5
   7  -2 -10 598.250 71.7762  15
   7   2 -10 666.255 72.3024  10
   7  -2 -10 899.849 109.732  10
  -7  -2  10 706.092 152.062   1
   6  -2 -10 322.638 71.6076  10
  -6   2  10 289.603 48.4312   9
  -6  -2  10 127.550 70.8776   1
  -5  -2  10 169.844 78.3126   1
   5  -2 -10 320.829 69.6478  10
  -4  -2  10 71.6015 57.0160   1
  -3  -2  10 7084.19 425.055   1
  -2  -2  10 5176.17 366.471   1
  -1  -2  10 152.351 59.8189   1
   0  -2  10 19318.4 701.843   1
   1  -2  10 970.526 110.302   4
   1  -2  10 886.650 160.684   1
   2  -2  10 257.999 88.7421   1
   2  -2  10 236.562 62.9842   4
   3  -2  10 1572.02 215.278   1
   4  -2  10 3822.39 344.436   1
   5  -2  10-26.2050 58.6099   1
   5  -2  10 59.7917 23.1358  14
   6  -2  10 644.587 56.4904  14
   6   2  10 592.932 69.9735  13
   6  -2  10 714.898 74.5433  13
   6   2  10 780.650 126.455   4
   6   2  10 722.396 69.6343   7
   6  -2  10 741.804 68.1747  12
   6  -2  10 665.063 151.135   1
   7  -2  10 131.535 28.7858  14
   7   2  10 88.4372 30.9831  13
   7  -2  10 161.410 41.1980  13
   7   2  10 110.091 52.5108   4
   7  -2  10 127.152 29.6672  12
   7   2  10 148.256 36.3910   7
   8  -2  10 7.41745 17.9070  14
   8  -2  10-3.62294 23.2296  13
   8   2  10-8.02130 23.3319  13
   8  -2  10-17.5254 19.0949  12
   8   2  10 42.5439 26.7295   7
   9  -2  10 49.5223 25.2845  14
   9   2  10 55.3749 32.1498  13
   9  -2  10 35.4446 26.6606  13
   9  -2  10 36.5601 21.6844  12
   9   2  10 71.1092 27.8669   7
  10   2  10 2.69581 20.7602  13
  10  -2  10-28.5389 28.3480  13
  10  -2  10 17.0089 21.3000  12
  11   2  10 126.269 33.7009  13
  11  -2  10 131.412 39.3371  13
  12   2  10 240.205 45.5748  13
  12  -2  10 210.627 45.2704  13
  13  -2  10 32.8097 18.1560  13
  14  -2  10-9.64904 16.1995  13
  15  -2  10 10.4955 10.8830  13
  15   2  10-2.62575 10.1222  12
  15  -3 -10 107.570 31.1971  13
  14  -3 -10 45.3282 18.0150  10
  13  -3 -10 175.246 38.5724  15
  13   3 -10 186.473 42.4289  10
  13  -3 -10 237.877 42.6484  10
  12  -3 -10 491.366 67.0443  15
  12  -3 -10 496.514 65.1761  10
  12   3 -10 495.868 68.0527  10
  11  -3 -10 1083.23 99.7238  15
  11   3 -10 1141.90 102.582  10
  11  -3 -10 1164.41 104.089  10
  10  -3 -10 262.374 58.7965  10
  10  -3 -10 168.953 48.1188  15
  10   3 -10 251.797 54.0662  10
   9  -3 -10 10872.3 230.096   5
   9  -3 -10 10654.5 317.227  15
   9   3 -10 12178.2 322.301  10
   9  -3 -10 11703.6 350.559  10
   8  -3 -10 1064.11 76.6068   5
   8  -3 -10 998.792 100.277  15
   8  -3 -10 1170.99 119.755  10
   7  -3 -10 150.430 65.4522  10
   7  -3 -10 106.977 26.4494   5
   6  -3 -10 334.971 80.5519  10
  -6  -3  10 341.939 108.555   1
   5  -3 -10 280.963 71.2056  10
  -5  -3  10 432.363 120.708   1
  -5   3  10 289.334 46.7539   9
  -4   3  10 2248.51 120.763   9
   4  -3 -10 2316.00 176.494  10
  -4  -3  10 2408.04 271.777   1
  -3   3  10 3552.56 150.284   9
  -3   3  10 3742.54 171.292   7
  -3  -3  10 3604.55 330.029   1
  -2  -3  10 48.4705 37.8387   1
  -2   3  10 10.0145 26.8133   7
  -1   3  10 872.699 83.4468   7
  -1  -3  10 747.159 150.425   1
   0   3  10 122.617 35.1836   7
   0  -3  10 172.490 87.0944   1
   1  -3  10 180.360 87.1244   1
   1   3  10 186.341 44.0519   7
   2  -3  10 7.75373 56.2839   1
   2   3  10 5.31198 26.3720   7
   3   3  10 429.754 58.7675   7
   3  -3  10 550.042 136.223   1
   4  -3  10 158.909 25.1622  14
   4  -3  10 254.164 99.3989   1
   4   3  10 230.176 50.6677   7
   5  -3  10 826.844 61.0113  14
   5  -3  10 845.770 69.9041  12
   5   3  10 931.484 89.4251   7
   5  -3  10 949.196 195.268   1
   5  -3  10 962.195 68.3288   6
   6  -3  10 57.3040 22.1903   6
   6  -3  10 73.7795 23.1455  14
   6   3  10 115.318 50.4517   4
   6   3  10 41.0154 29.5957   7
   7  -3  10 8.09462 12.6097   6
   7  -3  10 28.1945 19.0643  14
   7   3  10 23.9003 31.4039   7
   8   3  10 503.648 65.1988   7
   8  -3  10 510.272 53.2391   6
   9  -3  10 5108.56 188.571  13
   9   3  10 4816.23 186.157   7
  10  -3  10 9.84488 20.8764  13
  10   3  10-0.06321 20.1120   7
  11  -3  10 241.608 40.9694  13
  11   3  10 259.576 41.8396   7
  12  -3  10 65.2264 19.8167  13
  12   3  10 66.2341 20.2064   7
  13  -3  10 324.527 37.4818  13
  14  -3  10-6.66943 7.68270  13
  13  -4 -10 46.8925 20.0996  15
  12  -4 -10 6.32396 21.5324  15
  12  -4 -10-0.76266 14.2126  10
  11  -4 -10 704.946 75.0331  15
  11  -4 -10 674.702 66.7132  10
  10  -4 -10 38.3383 29.4807  10
  10  -4 -10-26.8594 37.9695  15
   9  -4 -10 2487.94 151.040  15
   9  -4 -10 2623.59 152.845  10
   8  -4 -10 548.542 82.8357  10
   8  -4 -10 609.497 58.0793   5
   7  -4 -10 7.30178 16.6175   5
   7  -4 -10 28.7202 42.8028  10
   6  -4 -10 116.171 30.1810   5
   6  -4 -10 72.1588 49.0555  10
   5  -4 -10 1218.23 85.8440   5
   5  -4 -10 1413.90 147.459  10
   4  -4 -10 383.252 80.8562  10
  -3   4  10 695.249 66.1330   9
  -3   4  10 793.578 87.6947   7
  -3  -4  10 774.746 159.191   1
  -2  -4  10 1182.96 205.484   1
  -2   4  10 1263.97 107.550   7
  -1  -4  10 609.541 140.041   1
  -1   4  10 560.317 73.5355   7
   0  -4  10 2381.53 285.917   1
   0   4  10 2416.99 142.985   7
   1  -4  10 333.384 44.9373   8
   1  -4  10 343.608 109.601   1
   1   4  10 217.365 48.2432   7
   2   4  10 1446.23 112.778   7
   2  -4  10 1365.04 216.214   1
   3   4  10 812.834 84.2391   7
   4   4  10 1059.07 98.0845   7
   5   4  10 950.292 93.2742   7
   6  -4  10 38.4610 15.3598   6
   6   4  10 12.1470 29.3956   7
   7   4  10 266.955 52.0130   7
   7  -4  10 253.274 35.5957   6
   8   4  10 8.83901 27.0355   7
   9   4  10 68.5276 32.9815   7
  10   4  10 71.7204 29.0266   7
  11   4  10 7.10862 18.4821   7
  12   4  10 17.1611 13.3004   7
  13   4  10 1.20618 10.4329  12
  12  -5 -10 154.986 23.4320  15
  11  -5 -10 206.877 35.0419  15
  10  -5 -10 184.292 38.3840  15
   9  -5 -10 1413.88 99.9084  15
   9  -5 -10 1335.00 83.5132  10
   8  -5 -10 204.522 42.1879  10
   8  -5 -10 248.826 51.7525  15
   7  -5 -10 105.181 38.2809  10
   6  -5 -10 37.9498 42.0687  10
   5  -5 -10 164.146 31.2374   5
   5  -5 -10 208.596 64.0750  10
   4  -5 -10 399.972 47.3139   5
   4  -5 -10 613.763 94.7319  10
   3  -5 -10 951.262 73.3400   5
   3  -5 -10 1245.63 133.666  10
  -2   5  10 42.2933 30.4758   7
  -1  -5  10-17.9858 24.5932   8
  -1   5  10 16.4895 25.9629   7
   0  -5  10 61.6019 28.7641   8
   0   5  10 12.6202 26.4035   7
   1  -5  10 10.7611 19.9516   8
   1   5  10-6.31507 28.5821   7
   2  -5  10 86.9511 23.9038   8
   2   5  10 78.5530 33.6948   7
   3  -5  10 189.613 34.8770   8
   3   5  10 100.511 40.2629   7
   4   5  10 228.532 52.7339   7
   5   5  10 385.298 62.2639   7
   6   5  10 186.324 47.8206   7
   7   5  10 7.55264 32.7836   7
   8   5  10 141.927 40.0616   7
   9   5  10 259.161 43.0547   7
  10   5  10 25.9771 20.4200   7
  11   5  10 361.287 38.3610   7
   9  -6 -10 1126.12 62.3507  15
  -9  -6  10 1323.90 62.2166   8
   8  -6 -10-4.62033 19.6581  15
  -8  -6  10 82.4293 23.7892   8
  -7  -6  10 24.2499 19.1844   8
   7  -6 -10-44.1879 28.2814  15
  -6  -6  10-2.54986 19.3655   8
   5  -6 -10 265.530 46.6385  10
  -5  -6  10 229.567 39.0901   8
   4  -6 -10 314.480 55.3934  10
  -4  -6  10 248.428 41.3049   8
   3  -6 -10 245.149 53.5150  10
  -3  -6  10 247.857 42.6686   8
   2  -6 -10 289.833 60.6975  10
  -2  -6  10 355.709 49.6315   8
  -1  -6  10 104.303 31.2938   8
   0  -6  10 99.5355 25.7780   8
   0   6  10 148.513 36.4671   7
   1  -6  10-0.09694 17.0401   8
   1   6  10 36.1436 29.5077   7
   2  -6  10 497.941 49.9176   8
   2   6  10 516.935 59.9600   7
   3  -6  10 855.907 60.6785   8
   3   6  10 855.343 74.9612   7
   4  -6  10 676.453 49.2757   8
   4   6  10 650.354 64.6357   7
   5   6  10 206.048 38.3844   7
   6   6  10 36.8396 23.0413   7
   7   6  10 45.2341 23.0715   7
   8   6  10-21.2272 20.5821   7
   9   6  10-19.4934 15.8061   7
  -6  -7  10 27.2220 11.1501   8
  -5  -7  10 8.43978 10.5507   8
  -4  -7  10 15.7647 12.5327   8
  -3  -7  10 161.455 25.5581   8
  -2  -7  10 12.8892 14.3765   8
  -1  -7  10 24.6095 14.6832   8
   0  -7 -10-22.8056 18.8165  10
   0  -7  10-19.5433 13.9877   8
   0  -7  10-12.5270 11.1836  11
  -1  -7 -10-11.4757 18.2395  10
   1  -7  10-2.51497 10.7071   8
  -2  -7 -10-19.4920 18.7095  10
   2  -7  10 21.2338 10.2102   8
   4   7  10 194.835 24.1158   7
  16   0 -11-19.0485 15.1228  10
  15   0 -11 196.636 41.1554  10
  14   0 -11 41.2136 37.7833  10
  13   0 -11 2324.83 150.853  10
  12   0 -11-7.70861 40.5840  10
  11   0 -11 848.955 97.9281  10
  10   0 -11-27.5463 37.3935  10
   9   0 -11 8530.61 291.796  10
   8   0 -11-11.1986 36.7081  10
  -8   0  11 159.564 64.3791   1
  -7   0  11 2653.52 260.278   1
   7   0 -11 2733.88 156.899  10
   6   0 -11-43.2729 33.6089  10
  -6   0  11-42.5157 40.6842   1
  -5   0  11 794.737 138.814   1
  -4   0  11-26.6339 40.7385   1
  -3   0  11 3956.92 291.659   1
  -2   0  11-32.4631 47.9079   1
  -1   0  11 9782.15 447.205   1
   0   0  11-18.3845 51.0792   1
   1   0  11 4571.78 318.030   1
   2   0  11 8.38189 31.9737   1
   3   0  11 4017.58 298.444   1
   3   0  11 4151.10 276.306   4
   4   0  11 6.39758 25.4850   4
   4   0  11 8.50224 34.9311   1
   5   0  11 854.707 61.8163  14
   5   0  11 924.374 83.9360  13
   5   0  11 977.488 145.876   4
   5   0  11 912.019 76.8546  12
   5   0  11 767.792 132.810   1
   6   0  11 37.4763 29.0390  13
   6   0  11 2.30308 15.6641  14
   6   0  11 58.1591 52.7150   4
   7   0  11 3361.96 131.875  14
   7   0  11 3390.53 171.891  13
   7   0  11 3659.63 295.251   4
   8   0  11-4.66267 21.6313  14
   8   0  11-41.1343 38.4594  13
   9   0  11 1305.11 85.1260  14
   9   0  11 1284.99 112.643  13
  10   0  11 1.93184 17.2726  14
  10   0  11-2.47451 29.9945  13
  11   0  11 91.7870 42.3866  13
  11   0  11 69.0095 24.1963  12
  12   0  11-13.2016 34.6302  13
  12   0  11-5.90549 17.7105  12
  13   0  11 57.6969 18.8452  12
  13   0  11 95.6766 31.8647  13
  14   0  11-9.15556 19.8713  13
  14   0  11-32.7479 16.7140  12
  15   0  11 473.090 31.5317  12
  15  -1 -11 47.2439 27.4589  13
  15   1 -11 13.7328 24.5184  10
  15  -1 -11 36.4574 23.9520  10
  14   1 -11 1595.37 115.251  10
  14  -1 -11 1499.68 107.168  10
  13   1 -11 0.75455 35.9906  10
  13  -1 -11 7.69704 32.7872  10
  12   1 -11 458.865 76.2133  10
  12  -1 -11 360.197 69.6170  10
  11   1 -11-14.1781 42.9730  10
  11  -1 -11 31.8072 49.6320  10
  10  -1 -11 809.746 81.3748  15
  10   1 -11 1035.16 106.918  10
  10  -1 -11 1008.20 108.543  10
   9  -1 -11 259.533 63.2557  10
   9  -1 -11 190.368 46.3588  15
   9   1 -11 235.692 55.2477  10
  -8   1  11 2187.93 230.764   1
  -8  -1  11 2738.58 282.774   1
   8   1 -11 2590.06 151.327  10
   8  -1 -11 2570.81 164.592  10
   7  -1 -11 187.778 46.9993  10
  -7   1  11 132.435 50.1858   1
  -7  -1  11 251.131 96.2157   1
   7   1 -11 262.860 51.3493  10
   6   1 -11 461.946 59.3516  10
  -6   1  11 561.907 111.748   1
   6  -1 -11 722.975 97.3552  10
  -6  -1  11 448.120 119.145   1
  -5   1  11 1838.31 112.885   9
  -5   1  11 1557.46 178.051   1
  -5  -1  11 1778.27 212.397   1
  -4   1  11 923.620 134.972   1
  -4  -1  11 910.507 147.276   1
  -3   1  11 2659.27 216.996   1
  -3  -1  11 2349.56 241.488   1
  -2  -1  11 89.2970 51.9385   1
  -1  -1  11 80.8216 58.1222   1
  -1  -1  11 44.4143 25.8907   4
   0  -1  11 1546.72 193.788   1
   0  -1  11 1356.80 136.348   4
   1  -1  11-9.70298 32.2553   4
   1  -1  11 45.8625 51.8526   1
   2  -1  11 1287.46 186.183   1
   2  -1  11 1217.09 145.325   4
   3  -1  11 1069.92 172.401   1
   3  -1  11 1073.66 144.041   4
   4  -1  11 140.686 73.1943   1
   4  -1  11 78.1975 46.4493   4
   5   1  11 192.871 44.4415  13
   5  -1  11 223.657 34.2151  14
   5   1  11 188.752 30.0156  14
   5  -1  11 186.574 79.6806   1
   5  -1  11 260.912 48.7699  13
   5  -1  11 206.523 73.0112   4
   5   1  11 151.811 60.2816   4
   5  -1  11 171.555 37.1063  12
   6   1  11 4552.27 190.420  13
   6  -1  11 4761.35 156.338  14
   6  -1  11 4916.06 200.582  13
   6   1  11 5192.25 346.019   4
   6  -1  11 4921.04 184.138  12
   6  -1  11 5087.01 343.485   4
   6   1  11 4628.65 145.375  14
   7   1  11 38.8490 29.7653  13
   7  -1  11 35.7884 23.8975  14
   7   1  11-2.33240 16.7846  14
   7  -1  11 23.1558 27.7017  13
   7   1  11 13.9286 44.4476   4
   7  -1  11-53.6033 32.5250  12
   8  -1  11 646.621 60.6568  14
   8   1  11 613.097 55.1401  14
   8   1  11 560.690 76.5239  13
   8  -1  11 606.035 78.1516  13
   8  -1  11 582.980 64.6013  12
   9  -1  11 154.498 35.0993  14
   9   1  11 171.291 32.5551  14
   9   1  11 188.383 46.5727  13
   9  -1  11 138.715 40.9786  13
   9  -1  11 54.1204 24.3398  12
  10   1  11 83.1898 24.2209  14
  10  -1  11 74.6121 26.6179  14
  10   1  11 25.3659 24.5763  13
  10  -1  11 87.5752 38.0794  13
  10  -1  11 29.3810 17.1972  12
  11   1  11 250.691 53.3380  13
  11  -1  11 211.523 49.3420  13
  11  -1  11 160.177 33.7389  12
  12   1  11 2113.39 128.206  13
  12  -1  11 2044.86 125.362  13
  12  -1  11 1878.96 97.9083  12
  13   1  11 24.7828 24.5989  13
  13  -1  11 29.2749 21.6602  13
  13  -1  11 30.1695 14.3026  12
  13   1  11 45.4944 22.9931  12
  14  -1  11 14.9201 17.2950  13
  14   1  11 0.31061 11.9743  12
  15  -1  11 21.3425 15.9197  13
  15   1  11 9.43649 8.24108  12
  15  -2 -11 144.463 36.1059  13
  15  -2 -11 89.2178 23.2503  10
  14   2 -11 35.6684 33.6595  10
  14  -2 -11 7.39762 21.8305  10
  13   2 -11 1070.98 94.9030  10
  13  -2 -11 907.416 87.6178  10
  12   2 -11 231.150 53.3312  10
  12  -2 -11 243.637 57.7787  10
  11  -2 -11 500.914 67.1560  15
  11   2 -11 525.720 74.3670  10
  11  -2 -11 635.243 84.6871  10
  10  -2 -11 236.228 61.0473  10
  10  -2 -11 185.936 46.3659  15
  10   2 -11 185.550 49.2701  10
   9  -2 -11 5301.74 210.510  15
   9  -2 -11 5369.31 244.058  10
   8  -2 -11 1774.47 90.0157   5
   8  -2 -11 1678.75 118.814  15
   8   2 -11 1938.16 128.932  10
   8  -2 -11 1794.51 151.800  10
   7  -2 -11 896.256 66.4005   5
   7  -2 -11 1131.69 126.236  10
  -7  -2  11 996.652 182.670   1
  -6  -2  11 335.066 96.6566   1
   6  -2 -11 484.009 91.3297  10
  -5   2  11 439.283 63.9361   9
  -5  -2  11 322.176 104.884   1
   5  -2 -11 572.531 95.7065  10
  -4  -2  11-27.8821 51.4484   1
   4  -2 -11-52.9976 44.5843  10
  -4   2  11-19.6863 28.0151   9
  -3  -2  11 2411.88 264.993   1
  -2  -2  11 238.935 87.0520   1
  -1  -2  11 5885.87 406.652   1
   0  -2  11-72.3170 67.2430   1
   1  -2  11 2841.91 300.707   1
   1  -2  11 2818.05 203.222   4
   2  -2  11 949.287 177.571   1
   2  -2  11 899.862 123.373   4
   3  -2  11 8458.51 521.842   1
   3  -2  11 8099.16 227.285  12
   4  -2  11 993.975 182.342   1
   4  -2  11 857.908 61.6236  14
   4   2  11 893.828 78.4984   7
   4  -2  11 887.616 78.9476  12
   5  -2  11 138.221 28.8350  14
   5   2  11 130.420 24.0212  14
   5  -2  11 152.658 39.1233  13
   5  -2  11 114.744 82.5051   1
   5  -2  11 151.051 37.6652  12
   5   2  11 104.645 30.8762   7
   6  -2  11 1226.51 79.4687  14
   6  -2  11 1266.19 101.690  13
   6   2  11 1210.05 163.002   4
   6   2  11 1278.72 92.0096   7
   6  -2  11 1292.64 96.1998  12
   6  -2  11 1345.07 221.036   1
   7  -2  11 1716.69 96.9576  14
   7  -2  11 1643.43 115.311  13
   7   2  11 1563.70 99.7862   7
   7  -2  11 1623.73 105.645  12
   8  -2  11 1075.73 78.9717  14
   8   2  11 1027.32 95.7570  13
   8  -2  11 1095.64 96.3089  13
   8   2  11 1012.59 78.3987   7
   8  -2  11 1116.69 87.0068  12
   9  -2  11 57.7336 24.7349  14
   9  -2  11 21.6432 23.8933  13
   9  -2  11 125.000 33.3555  12
   9   2  11 81.6591 39.3504  13
  10   2  11 302.441 54.3593  13
  10  -2  11 231.988 44.7409  13
  10  -2  11 246.551 39.0229  12
  11  -2  11 880.103 80.3615  13
  12  -2  11 15.4900 17.2608  13
  13  -2  11 95.5593 26.5834  13
  14  -2  11-3.98452 12.0313  13
  14   2  11-22.3897 16.7072  12
  15   2  11 169.450 20.4288  12
  14  -3 -11 279.748 31.6905  10
  13  -3 -11 223.837 37.6427  10
  12  -3 -11 100.078 31.8920  15
  12   3 -11 194.573 45.4379  10
  12  -3 -11 140.588 38.4052  10
  11  -3 -11 35.7745 28.3590  15
  11   3 -11 94.6335 37.6079  10
  11  -3 -11 47.8438 32.1019  10
  10  -3 -11 848.288 84.6498  15
  10   3 -11 982.608 93.4307  10
  10  -3 -11 898.057 96.2818  10
   9  -3 -11 1359.45 78.3160   5
   9  -3 -11 1354.64 110.743  15
   9  -3 -11 1240.08 117.423  10
   8  -3 -11 304.427 65.4021  10
   8  -3 -11 272.094 39.1007   5
   8  -3 -11 332.014 57.9671  15
   7  -3 -11 37.8405 55.3468  10
   7  -3 -11 20.4285 14.5331   5
   7  -3 -11 44.4540 34.0678  15
   6  -3 -11 44.1754 45.1218  10
   5  -3 -11 59.7811 66.7745  10
  -5   3  11 122.111 43.9317   9
  -5  -3  11 47.5942 47.6338   1
   4  -3 -11 321.773 83.0446  10
  -4   3  11 222.543 44.4643   9
  -4  -3  11 296.317 104.698   1
  -3   3  11 818.640 80.5372   9
  -3  -3  11 901.711 168.854   1
  -3   3  11 929.946 92.7014   7
  -2   3  11 99.3639 30.9206   9
  -2  -3  11 120.524 63.6563   1
  -1   3  11 23.3709 36.0074   7
  -1  -3  11-1.65313 57.5954   1
   0   3  11 20.6479 32.0604   7
   0  -3  11 59.5070 70.7091   1
   1  -3  11 470.454 136.072   1
   1   3  11 255.084 54.5895   7
   2  -3  11 243.512 87.9451   1
   2   3  11 276.942 52.9828   7
   3  -3  11 10.8211 13.4779  14
   3   3  11 31.9751 33.8602   7
   3  -3  11-37.0642 52.4440   1
   4  -3  11 878.273 60.6233  14
   4   3  11 956.137 90.4367   7
   4  -3  11 1096.99 211.321   1
   5  -3  11 92.8138 24.7371  14
   5   3  11 117.066 40.9323   7
   6   3  11 6619.83 224.736   7
   6  -3  11 6330.22 174.566  14
   7  -3  11 121.964 28.2813  14
   7   3  11 145.738 40.5659   7
   8   3  11 2431.55 131.000   7
   9  -3  11 1632.38 102.168  13
   9   3  11 1506.72 99.8042   7
  10  -3  11 57.1446 23.4003  13
  10   3  11 80.6597 28.3881   7
  11  -3  11 279.974 40.7561  13
  11   3  11 370.650 43.1461   7
  12  -3  11 651.793 51.9353  13
  13  -3  11 26.3171 11.6323  13
  13   3  11 55.8597 16.1237  12
  14   3  11 173.157 21.4552  12
  12  -4 -11 321.447 39.0642  15
  12  -4 -11 251.046 32.9788  10
  11  -4 -11 188.506 39.8888  15
  11  -4 -11 244.816 41.0429  10
  10  -4 -11 92.4259 32.6243  10
  10  -4 -11 103.579 36.5853  15
   9  -4 -11 882.131 84.5402  15
   9  -4 -11 788.103 85.2744  10
   8  -4 -11 447.368 72.8539  10
   8  -4 -11 478.225 65.9889  15
   7  -4 -11 557.345 56.1143   5
   7  -4 -11 563.248 94.5228  10
   6  -4 -11 11.9634 45.2258  10
   6  -4 -11 41.1498 22.7741   5
   5  -4 -11 607.354 60.0170   5
   5  -4 -11 619.050 108.399  10
   4  -4 -11 30.7953 46.5535  10
  -4   4  11 75.2555 32.5444   9
  -3   4  11 326.697 48.9787   9
  -2   4  11-11.9045 42.9155   9
  -2   4  11 16.1221 29.7609   7
  -1   4  11 693.763 83.2531   7
   0   4  11 318.191 58.7912   7
   1  -4  11 528.533 54.4023   8
   1   4  11 621.570 82.1876   7
   2   4  11 185.214 47.3879   7
   3   4  11 2950.61 161.360   7
   4   4  11 2084.34 135.874   7
   5   4  11-29.2474 33.8244   7
   6   4  11-75.5836 42.9696   7
   7   4  11 53.4571 30.1241   7
   8   4  11-36.4583 30.2152   7
   9   4  11 75.4329 26.3272   7
  10   4  11 272.709 41.3743   7
  11   4  11 289.710 37.4778   7
  12   4  11 13.6151 10.2355  12
  12   4  11 2.30570 10.6108   7
  11  -5 -11 158.253 23.7274  15
  10  -5 -11 407.991 43.7444  15
   9  -5 -11 774.042 66.7891  15
   9  -5 -11 702.594 59.0343  10
   8  -5 -11 13.0604 22.0915  10
   8  -5 -11-25.3315 25.7910  15
   7  -5 -11-31.5882 35.8976  10
   7  -5 -11-76.9468 36.4274  15
   6  -5 -11 27.9062 34.4843  10
   5  -5 -11 13.5736 43.4391  10
   4  -5 -11 190.567 64.3769  10
   4  -5 -11 146.327 29.9775   5
   3  -5 -11-83.7031 60.5281  10
   3  -5 -11 12.5624 12.9128   5
  -1   5  11 15.7125 20.7646   9
  -1  -5  11 31.4561 22.1086   8
  -1   5  11 45.5852 32.1297   7
   0  -5  11 50.3098 22.4904   8
   0   5  11 51.3597 35.7853   7
   1  -5  11 38.5613 20.0750   8
   1   5  11 57.2948 31.9796   7
   2  -5  11 2.26876 17.6723   8
   2   5  11-2.56349 29.8953   7
   3   5  11 389.562 64.9282   7
   4   5  11 130.919 38.8685   7
   5   5  11-26.8919 32.0883   7
   6   5  11 408.201 59.5595   7
   7   5  11-46.4642 33.4910   7
   8   5  11-31.1754 25.8639   7
   9   5  11 1261.78 79.7486   7
  10   5  11 405.502 40.2371   7
  11   5  11 116.664 19.5518   7
  -9  -6  11 43.9466 13.8959   8
   8  -6 -11 278.065 29.9880  15
  -8  -6  11 303.773 32.4995   8
   7  -6 -11 166.197 27.5047  15
  -7  -6  11 185.655 30.6991   8
   6  -6 -11 11.0990 13.9312  10
   6  -6 -11 0.25658 15.9665  15
  -6  -6  11 17.7800 17.6318   8
   5  -6 -11 101.408 30.8403  10
  -5  -6  11 101.412 27.7671   8
   4  -6 -11 11.2768 24.6136  10
  -4  -6  11-14.1540 18.4205   8
   3  -6 -11 37.8560 33.4153  10
  -3  -6  11 2.28046 18.8237   8
   2  -6 -11-10.0151 33.1256  10
  -2  -6  11 9.63787 17.3478   8
   1  -6 -11 103.247 36.8117  10
  -1  -6  11 142.142 31.6317   8
   0  -6  11 87.8902 26.3036   8
   0   6  11 100.234 32.8150   7
   1  -6  11 159.408 28.8998   8
   1   6  11 226.499 43.9992   7
   2   6  11-38.6911 22.9889   9
   2  -6  11 14.4324 13.8731   8
   2   6  11 30.1125 26.6317   7
   3   6  11 224.398 42.9685   7
   4   6  11 305.112 44.3634   7
   5   6  11 29.1243 21.5167   7
   6   6  11 36.9284 21.2357   7
   7   6  11 41.7230 20.9020   7
   8   6  11 97.8211 22.1559   7
  -4  -7  11 73.7156 14.7216   8
  -3  -7  11 1.90788 9.56206   8
  -2  -7  11 61.7841 15.3288   8
  -1  -7  11 4.19573 8.72897   8
   0  -7 -11 5.46705 13.2823  10
   0  -7  11-0.76208 8.45415   8
  -1  -7 -11 14.9676 13.1823  10
   1  -7  11 18.6577 8.76411   8
  -2  -7 -11-13.9517 15.7010  10
  15   0 -12-12.6249 20.6296  10
  14   0 -12 106.544 40.0045  10
  13   0 -12 49.6130 38.6253  10
  12   0 -12 1510.01 125.036  10
  11   0 -12 55.0975 43.1774  10
  10   0 -12 563.821 80.7980  10
   9   0 -12 46.9480 45.9294  10
   8   0 -12 15619.8 395.121  10
   7   0 -12-24.9021 37.7313  10
  -7   0  12-82.0893 52.5066   1
  -6   0  12 1350.45 184.505   1
   6   0 -12 1367.83 113.552  10
   5   0 -12-24.5832 40.0497  10
  -5   0  12 28.8677 47.4656   1
  -4   0  12 92.9565 54.3140   1
  -3   0  12-15.4347 32.3624   1
  -2   0  12 1446.38 184.744   1
  -1   0  12 16.2559 37.6843   1
   0   0  12 438.966 107.323   1
   1   0  12-20.8639 44.3340   1
   2   0  12 191.768 75.8399   1
   2   0  12 390.626 91.0718   4
   3   0  12 19.8361 35.7205   1
   3   0  12-11.2970 15.2056  14
   3   0  12-48.1595 40.6220   4
   3   0  12-14.3727 22.2584  12
   4   0  12 6.34906 16.2703  14
   4   0  12-4.51390 27.5231  13
   4   0  12-38.8163 44.3210   4
   4   0  12-66.4695 39.2532  12
   5   0  12-5.24119 17.0658  14
   5   0  12 24.2767 29.0360  13
   5   0  12-67.6475 64.8999   4
   5   0  12-24.8207 33.3069  12
   6   0  12 3184.67 130.257  14
   6   0  12 3197.51 166.403  13
   6   0  12 3477.11 296.052   4
   6   0  12 3069.88 155.378  12
   7   0  12 11.3297 19.7274  14
   7   0  12-4.12522 28.8965  13
   8   0  12 13.3113 18.3611  14
   8   0  12 4.31154 25.3733  13
   8   0  12 3.40485 24.6452  12
   9   0  12-17.8882 18.0927  14
   9   0  12 18.9278 26.1393  13
   9   0  12 8.74234 22.8355  12
  10   0  12 2750.63 119.689  14
  10   0  12 2722.44 158.395  13
  10   0  12 2450.45 133.028  12
  11   0  12-5.64091 26.5579  13
  11   0  12-18.8915 26.4131  12
  12   0  12 11.2402 30.8592  13
  12   0  12 7.47804 17.5897  12
  13   0  12 10.5064 21.3725  13
  13   0  12-6.78395 13.8920  12
  14   0  12 14.4243 10.3338  12
  15   1 -12 86.1910 28.7921  10
  15  -1 -12 31.8542 20.4054  10
  14   1 -12 2.09577 24.5968  10
  14  -1 -12 8.95724 25.9901  10
  13   1 -12 1871.54 127.578  10
  13  -1 -12 1694.52 120.004  10
  12   1 -12-47.3756 39.4900  10
  12  -1 -12-64.0576 42.0401  10
  11   1 -12 239.213 60.6655  10
  11  -1 -12 193.903 56.7616  10
  10   1 -12 12.2950 34.6875  10
  10  -1 -12 35.2348 47.5134  10
   9   1 -12 12090.7 340.706  10
   9  -1 -12 11000.6 344.333  10
   8  -1 -12 118.484 49.9400  10
   8   1 -12 126.496 44.3135  10
  -7  -1  12 2364.61 256.945   1
   7   1 -12 2391.86 140.866  10
   7  -1 -12 2019.48 158.228  10
  -6  -1  12 33.7919 29.3307   1
   6  -1 -12 117.684 50.5706  10
   6   1 -12 105.938 38.8332  10
  -5   1  12 1069.36 95.3301   9
  -5  -1  12 851.252 153.974   1
   5  -1 -12 919.374 115.098  10
   4  -1 -12 5.70239 41.9121  10
  -4  -1  12 56.6234 49.6627   1
  -4   1  12 71.3118 39.9148   9
  -3   1  12 3473.53 160.115   9
  -3  -1  12 3252.54 299.798   1
  -2  -1  12 29.7308 57.1582   1
  -1  -1  12 1444.32 198.019   1
   0  -1  12 217.981 54.5354   4
   0  -1  12 241.766 86.6110   1
   1  -1  12 68.1685 34.3120   4
   1  -1  12 73.2759 66.4277   1
   2  -1  12 16.1827 53.9094   1
   2  -1  12 11.6011 33.7146   4
   3  -1  12 4433.70 144.201  14
   3   1  12 4700.41 145.479  14
   3  -1  12 4412.92 362.313   1
   3  -1  12 4518.07 304.605   4
   3  -1  12 4935.51 186.572  12
   3   1  12 4722.17 179.233  12
   4  -1  12 71.0294 21.0403  14
   4   1  12 50.7415 19.8418  14
   4  -1  12 80.7670 34.8925  13
   4  -1  12 144.386 86.0018   1
   4  -1  12 133.014 52.6299   4
   4   1  12 49.7744 36.9512   4
   4  -1  12 80.8978 33.3262  12
   4   1  12 22.5420 25.7832  12
   5   1  12 2949.81 120.799  14
   5  -1  12 2960.20 126.842  14
   5  -1  12 2990.44 159.589  13
   5  -1  12 3000.37 260.515   4
   5   1  12 3053.85 266.124   4
   5  -1  12 3161.22 153.745  12
   5   1  12 2885.72 145.647  12
   5  -1  12 2980.16 312.988   1
   6  -1  12 1792.77 101.295  14
   6   1  12 1748.06 95.1482  14
   6   1  12 1812.66 129.486  13
   6  -1  12 2035.95 223.143   4
   6  -1  12 1827.50 128.268  13
   6   1  12 1964.79 221.145   4
   6  -1  12 1839.29 118.518  12
   7  -1  12 2997.83 130.814  14
   7   1  12 2764.53 119.163  14
   7   1  12 2819.21 162.557  13
   7  -1  12 2936.62 159.804  13
   7  -1  12 2905.07 149.523  12
   8  -1  12 80.6352 28.3185  14
   8   1  12 82.8503 20.4438  14
   8   1  12 92.0699 38.7672  13
   8  -1  12 107.545 37.1720  13
   8  -1  12 68.4588 29.5689  12
   9  -1  12 11047.9 251.993  14
   9   1  12 10659.0 228.114  14
   9   1  12 10638.7 312.609  13
   9  -1  12 10729.9 305.597  13
   9  -1  12 10418.5 272.787  12
  10  -1  12 33.2617 21.5491  14
  10   1  12 44.9389 18.8088  14
  10   1  12 41.3522 33.3515  13
  10  -1  12 7.45020 24.3239  13
  10  -1  12 14.8609 17.9331  12
  11   1  12 1858.63 123.050  13
  11  -1  12 1744.81 116.401  13
  11  -1  12 1574.38 94.7137  12
  11   1  12 1644.72 103.950  12
  12   1  12 39.3533 33.5156  13
  12  -1  12-6.07326 20.0244  13
  12  -1  12 8.14285 15.0431  12
  12   1  12-23.6190 27.7216  12
  13  -1  12 512.161 55.5492  13
  13  -1  12 472.256 41.4751  12
  13   1  12 496.056 48.8328  12
  14  -1  12 110.426 26.4147  13
  14   1  12 67.4862 17.6850  12
  14   2 -12 77.6860 28.8359  10
  14  -2 -12 95.2088 29.5318  10
  13   2 -12 239.403 46.5995  10
  13  -2 -12 172.942 41.2493  10
  12   2 -12 637.966 75.8477  10
  12  -2 -12 466.738 69.3952  10
  11   2 -12 22.5146 29.9217  10
  11  -2 -12-20.3780 36.2987  10
  10  -2 -12 195.511 60.7016  10
  10  -2 -12 140.199 33.4537  15
  10   2 -12 146.601 41.8079  10
   9  -2 -12 107.799 52.3656  10
   9   2 -12 167.143 47.3590  10
   8   2 -12 9820.99 285.633  10
   8  -2 -12 8791.93 326.909  10
   7  -2 -12 22.1493 14.4866   5
   7  -2 -12 55.7182 43.3126  10
   6  -2 -12 2170.45 185.155  10
  -6  -2  12 2022.75 252.585   1
   5  -2 -12 113.827 59.6280  10
  -5  -2  12 97.5326 37.1223   1
  -5   2  12 71.2848 47.7205   9
   4  -2 -12 724.581 101.903  10
  -4   2  12 808.746 86.8075   9
  -4  -2  12 753.555 155.569   1
   3  -2 -12 335.043 74.8859  10
  -3   2  12 392.964 59.3550   9
  -3  -2  12 442.755 119.346   1
  -2   2  12 347.139 52.6829   9
  -2  -2  12 357.809 100.574   1
  -2   2  12 481.456 70.9731   7
  -1   2  12 10.7133 28.4681   7
  -1  -2  12-66.4106 55.6310   1
   0  -2  12 24.3150 13.5638  14
   0   2  12 5.29734 11.6047  14
   0   2  12 45.4660 25.8434   7
   0  -2  12 59.2420 51.5937   1
   1  -2  12 1301.34 208.853   1
   1  -2  12 1179.87 71.1105  14
   1   2  12 1208.74 70.3022  14
   1   2  12 1241.23 97.3869   7
   2   2  12 503.127 47.3391  14
   2  -2  12 491.226 125.019   1
   2  -2  12 594.607 70.0007  12
   2   2  12 420.230 56.5934   7
   2  -2  12 444.859 44.6481  14
   3  -2  12 149.242 28.8619  14
   3   2  12 117.780 25.9360  14
   3  -2  12 182.125 43.2288  12
   3   2  12 93.3407 21.0979  12
   3   2  12 71.3280 35.4840   7
   3  -2  12 162.200 78.3313   1
   4   2  12 523.121 48.4711  14
   4  -2  12 557.609 151.952   1
   4   2  12 533.659 62.4802   7
   4  -2  12 505.160 68.0543  12
   4   2  12 572.666 62.5416  12
   4  -2  12 513.725 53.0124  14
   5  -2  12 3.45837 17.9586  14
   5   2  12 9.84700 15.4581  14
   5  -2  12 23.8175 22.4837  13
   5  -2  12-49.7572 71.4839   1
   5  -2  12 6.37601 26.9070  12
   5   2  12 7.24127 21.3475   7
   6  -2  12 7065.99 195.995  14
   6   2  12 7041.12 175.556  14
   6  -2  12 7408.97 242.711  13
   6   2  12 7251.16 213.028   7
   6  -2  12 7168.23 229.912  12
   7  -2  12-0.95177 18.1754  14
   7   2  12 19.2209 14.1867  14
   7  -2  12 35.2900 27.9928  13
   7  -2  12 60.7830 30.3367  12
   8  -2  12 1483.42 92.8993  14
   8  -2  12 1454.58 107.309  13
   8  -2  12 1388.18 97.9654  12
   9  -2  12 342.306 46.2005  14
   9  -2  12 261.518 47.8503  13
   9  -2  12 335.158 49.2730  12
  10  -2  12 876.645 81.0312  13
  10  -2  12 904.992 71.0566  12
  11  -2  12 81.7806 31.0869  13
  11  -2  12 41.2530 19.0003  12
  12  -2  12 28.4480 22.1522  13
  12   2  12-35.0552 25.3154  12
  13  -2  12 25.6751 16.1616  13
  13   2  12 37.1725 18.8569  12
  14   2  12 16.8225 10.0702  12
  13  -3 -12 322.677 41.4238  10
  12  -3 -12 12.2522 24.0845  10
  11  -3 -12 54.0937 26.0977  15
  11  -3 -12 104.208 39.2395  10
  10  -3 -12 197.510 54.8216  10
  10  -3 -12 200.401 41.4167  15
   9  -3 -12 3333.68 155.629  15
   9  -3 -12 3274.94 188.791  10
   8  -3 -12-25.1159 49.8261  10
   8  -3 -12 43.6746 14.4138   5
   7  -3 -12 366.822 45.0655   5
   7  -3 -12 390.441 85.6682  10
   6  -3 -12-11.7681 50.8092  10
   5  -3 -12 52.7245 53.7518  10
  -5   3  12 103.271 45.2606   9
   4  -3 -12 94.4192 57.7594  10
  -4   3  12 154.966 45.0377   9
   3  -3 -12 806.003 116.980  10
  -3   3  12 802.394 87.2795   9
  -3  -3  12 810.331 171.354   1
  -2   3  12 847.491 88.3203   9
  -2   3  12 926.844 95.9766   7
  -2  -3  12 983.296 184.584   1
  -1   3  12 444.426 71.4115   7
  -1  -3  12 252.001 108.581   1
   0  -3  12 852.572 175.456   1
   0   3  12 797.477 56.4070  14
   0   3  12 928.370 96.6008   7
   1  -3  12-140.036 79.1769   1
   1   3  12-23.3665 34.0439   7
   2  -3  12-140.492 79.2216   1
   2   3  12 43.6113 36.0244   7
   3  -3  12 491.721 46.8579  14
   3   3  12 430.816 66.0537   7
   4  -3  12 61.4976 19.8503  14
   4   3  12-3.94626 33.3640   7
   5  -3  12 82.6906 23.6255  14
   5   3  12 59.2400 18.8173  12
   5   3  12 57.1127 29.6015   7
   6  -3  12 717.058 60.4640  14
   6   3  12 638.686 71.9969   7
   7  -3  12 1092.63 74.2736  14
   7   3  12 1056.01 86.5928   7
   8   3  12 450.380 56.7575   7
   9  -3  12 3673.37 143.072  13
   9   3  12 3609.38 142.714   7
  10  -3  12 328.677 43.5089  13
  10   3  12 349.382 41.4144   7
  11  -3  12 1569.11 80.4242  13
  11   3  12 1622.29 91.7657  12
  12   3  12-23.1417 17.8392  12
  13   3  12 55.9565 15.6262  12
  12  -4 -12 6.21046 13.6590  10
  11  -4 -12 116.580 25.4263  15
  11  -4 -12 97.4784 27.0493  10
  10  -4 -12-16.3476 26.8569  10
  10  -4 -12-29.3770 22.3120  15
   9  -4 -12 387.860 61.5992  10
   9  -4 -12 483.065 57.7242  15
   8  -4 -12 2251.51 122.775  15
   8  -4 -12 2067.04 143.086  10
   7  -4 -12 442.960 81.6320  10
   7  -4 -12 389.487 54.7031  15
   6  -4 -12 419.931 49.5212   5
   6  -4 -12 469.579 89.4349  10
   5  -4 -12 477.478 53.2793   5
   5  -4 -12 561.476 102.573  10
  -4   4  12 965.032 83.4339   9
   4  -4 -12 988.275 133.056  10
   3  -4 -12 112.466 59.6548  10
  -3   4  12 129.224 39.4645   9
  -2   4  12 758.964 94.2586   7
  -2   4  12 676.132 71.3423   9
  -1   4  12-25.8231 45.4977   9
  -1   4  12 52.0605 45.4429   7
   0   4  12 200.742 54.1626   7
   1   4  12 405.740 64.3667   7
   2   4  12 384.682 66.7865   7
   3   4  12 4019.03 186.740   7
   4   4  12 944.116 92.5970   7
   5   4  12 387.885 59.3251   7
   6   4  12 1680.98 113.826   7
   7   4  12 69.0719 31.6456   7
   8   4  12 279.722 35.2210  12
   8   4  12 251.269 45.5102   7
   9   4  12 1.73414 14.5321  12
   9   4  12 6.85270 21.1732   7
  10   4  12 272.391 32.9368  12
  10   4  12 297.803 36.8893   7
  11   4  12 28.1329 10.8682  12
  11   4  12 38.0501 13.9353   7
 -11  -5  12 20.5977 10.4679   8
   9  -5 -12 597.410 47.5242  15
   9  -5 -12 537.952 48.3237  10
   8  -5 -12 47.8711 23.6843  10
   8  -5 -12 79.0341 23.2318  15
   7  -5 -12 151.797 41.9656  10
   7  -5 -12 95.0984 28.4378  15
   6  -5 -12 115.361 47.6054  10
   6  -5 -12 19.8669 18.3181  15
   5  -5 -12 49.2731 50.9838  10
   4  -5 -12 78.5522 53.2827  10
   3  -5 -12-4.22381 60.5704  10
   2  -5 -12 201.917 63.8699  10
  -2   5  12 192.859 37.1330   9
  -2  -5  12 170.504 37.4342   8
  -1   5  12 104.527 28.2474   9
  -1  -5  12 111.418 30.7558   8
  -1   5  12 155.531 47.5460   7
   0   5  12 358.452 48.1615   9
   0  -5  12 363.971 46.8262   8
   0   5  12 423.887 66.5169   7
   1  -5  12 32.2880 19.6707   8
   1   5  12-5.04613 29.6554   7
   2   5  12 54.1471 32.6928   7
   3   5  12 437.660 65.1833   7
   4   5  12 155.519 45.6569   7
   5   5  12 115.572 38.5405   7
   6   5  12-12.2177 27.3104   7
   7   5  12 153.736 35.9257   7
   8   5  12 485.058 50.9238   7
   9   5  12 1431.11 74.8729   7
  10   5  12 40.2331 13.1760   7
  -8  -6  12 390.415 31.8064   8
  -7  -6  12-0.50791 11.7416   8
   6  -6 -12 21.7392 12.8545  10
  -6  -6  12 41.1849 18.6265   8
   5  -6 -12-51.8607 24.6699  10
  -5  -6  12 9.21480 15.5194   8
  -4  -6  12 460.313 46.2594   8
   4  -6 -12 625.653 67.0466  10
   3  -6 -12 96.9974 35.9403  10
  -3  -6  12 23.1271 17.9625   8
   2  -6 -12 297.915 55.0290  10
  -2  -6  12 293.153 37.7618   8
   1  -6 -12-24.3800 40.6402  10
  -1  -6  12 4.28585 13.0135   8
   0  -6 -12-47.5086 41.0545  10
   0  -6  12 26.8508 15.7975   8
   1  -6  12 261.859 29.8198   8
   1   6  12 255.233 41.6974   7
   2   6  12 141.693 24.6150   9
   2   6  12 150.867 34.5096   7
   3   6  12 1733.38 82.6104   9
   3   6  12 1753.92 96.6041   7
   4   6  12 586.406 57.5239   7
   5   6  12 14.2950 17.3896   7
   6   6  12 102.801 26.0794   7
   7   6  12 146.719 24.4262   7
  14   0 -13 12.2304 23.2365  10
  13   0 -13 747.215 80.8638  10
  12   0 -13-0.24592 31.6623  10
  11   0 -13 664.611 85.9761  10
  10   0 -13-22.8973 36.4356  10
   9   0 -13 111.041 49.4536  10
   8   0 -13-15.4248 30.6815  10
   7   0 -13 9253.88 301.585  10
   6   0 -13-4.25275 31.7804  10
  -6   0  13 72.8237 46.2751   1
  -5   0  13 757.959 144.638   1
   5   0 -13 760.680 85.9736  10
   4   0 -13-25.0759 42.4766  10
  -4   0  13-45.0650 34.1082   1
  -3   0  13 2441.23 139.721   9
  -3   0  13 2556.37 255.998   1
  -2   0  13-39.3030 42.7285   1
  -2   0  13 25.3681 35.5692   9
  -1   0  13 101.189 40.9539   9
  -1   0  13 74.3103 20.3477  14
   0   0  13-27.8795 36.4406   9
   0   0  13-22.6148 15.5287  14
   0   0  13 46.7991 37.2240  12
   0   0  13 48.1548 60.1463   1
   1   0  13 8755.75 247.532   9
   1   0  13 8968.23 474.753   1
   1   0  13 8161.61 197.444  14
   1   0  13 8470.71 407.295   4
   1   0  13 8726.87 251.651  12
   2   0  13-9.79333 35.1907   9
   2   0  13 8.14523 18.3924  14
   2   0  13-0.20326 34.3244   4
   2   0  13 10.9501 21.6974  12
   3   0  13 72053.8 676.862   9
   3   0  13 72014.9 614.247  14
   3   0  13 72673.9 1258.29   4
   3   0  13 73007.3 748.036  12
   4   0  13-7.14517 22.6533  14
   4   0  13 8.01173 33.7868   4
   4   0  13-24.1923 31.0953  12
   5   0  13 836.863 72.0812  14
   5   0  13 1005.19 158.796   4
   5   0  13 899.027 90.2200  12
   6   0  13 6.25075 19.8959  14
   6   0  13-23.7394 25.8628  12
   7   0  13 1196.65 83.8571  14
   7   0  13 1204.40 109.504  13
   7   0  13 1137.73 97.1155  12
   8   0  13-20.1108 22.7377  14
   8   0  13 37.8179 32.5161  13
   8   0  13-30.8028 29.0912  12
   9   0  13 103.817 27.2857  14
   9   0  13 121.522 41.0166  13
   9   0  13 63.3495 28.5124  12
  10   0  13 10.1800 15.8357  14
  10   0  13 3.87843 27.2161  12
  11   0  13 3564.86 165.196  13
  11   0  13 3104.98 134.357  12
  12   0  13 54.5950 31.1535  13
  12   0  13-12.9358 16.0914  12
  13   0  13 61.8376 18.0558  12
  14   0  13 5.75893 7.75265  12
  14   1 -13 526.050 56.6765  10
  14  -1 -13 526.572 56.0271  10
  13   1 -13 46.0187 31.1050  10
  13  -1 -13 17.7056 27.2446  10
  12   1 -13 214.449 49.8476  10
  12  -1 -13 123.024 43.6317  10
  11   1 -13 23.4533 37.5330  10
  11  -1 -13 39.4108 42.8913  10
  10   1 -13 1330.42 115.164  10
  10  -1 -13 1234.43 120.567  10
   9  -1 -13 511.514 88.8653  10
   9   1 -13 619.074 82.1480  10
   8  -1 -13 278.899 62.9160  10
   8   1 -13 283.820 53.5390  10
   7  -1 -13 48.0380 40.1115  10
   7   1 -13 62.6695 27.9429  10
   6  -1 -13 2050.41 165.512  10
   5  -1 -13 168.348 61.5859  10
  -5  -1  13-33.0323 43.8476   1
  -4   1  13 2432.16 154.502   9
   4  -1 -13 2532.32 187.178  10
  -4  -1  13 2242.18 258.090   1
   3  -1 -13 469.424 85.5422  10
  -3   1  13 561.847 78.1269   9
  -3  -1  13 406.841 41.2170  14
  -3  -1  13 419.232 111.829   1
  -2   1  13 164.444 46.4126   9
   2  -1 -13 143.861 49.0147  10
  -2  -1  13 110.861 24.3316  14
  -2  -1  13 89.8006 56.7162   1
   1  -1 -13-102.864 56.0391  10
  -1   1  13-1.83536 34.6116   9
  -1  -1  13 16.8942 13.2209  14
  -1   1  13-10.3771 15.5054  14
  -1  -1  13-22.1036 61.3491   1
   0   1  13 5537.02 159.556  14
   0  -1  13 6351.04 445.331   1
   0   1  13 6409.50 229.059   9
   0  -1  13 5544.95 159.338  14
   0  -1  13 6367.21 332.489   4
   0   1  13 5764.12 190.462  12
   1  -1  13 327.530 107.140   1
   1  -1  13 236.712 37.2025  14
   1   1  13 220.074 32.3898  14
   1  -1  13 279.143 72.7541   4
   1  -1  13 300.794 53.7594  12
   1   1  13 238.854 42.1401  12
   2   1  13 498.214 51.2687  14
   2  -1  13 560.932 55.2554  14
   2  -1  13 409.856 115.170   1
   2  -1  13 456.629 101.844   4
   2  -1  13 538.622 72.0450  12
   2   1  13 449.736 59.0025  12
   3  -1  13 2207.83 108.809  14
   3   1  13 2119.69 106.016  14
   3  -1  13 1988.55 256.777   1
   3  -1  13 2197.59 218.711   4
   3   1  13 2307.44 230.772   4
   3  -1  13 2378.71 140.791  12
   3   1  13 2147.32 126.448  12
   4  -1  13 515.372 55.4588  14
   4   1  13 528.881 53.6075  14
   4  -1  13 554.260 109.543   4
   4  -1  13 656.128 77.2342  12
   4   1  13 455.763 105.107   4
   4   1  13 545.515 67.4434  12
   4  -1  13 524.385 136.104   1
   5  -1  13 223.970 91.8768   1
   5  -1  13 292.503 43.2778  14
   5   1  13 318.348 43.9863  14
   5  -1  13 374.861 98.2756   4
   5  -1  13 378.916 61.3268  12
   5   1  13 271.907 51.3836  12
   6  -1  13 5502.45 177.054  14
   6   1  13 5210.89 166.486  14
   6  -1  13 5180.83 214.532  13
   6  -1  13 5169.54 205.336  12
   6   1  13 5194.80 200.194  12
   7  -1  13-27.9523 25.5326  14
   7   1  13 1.41008 16.7029  14
   7  -1  13 13.9385 31.6407  13
   7  -1  13-23.2893 28.0275  12
   7   1  13-31.2041 32.9199  12
   8  -1  13 1933.55 106.127  14
   8   1  13 1836.17 96.9547  14
   8  -1  13 1850.56 129.211  13
   8  -1  13 1778.05 116.326  12
   8   1  13 1829.50 118.871  12
   9   1  13 605.170 54.5889  14
   9  -1  13 621.067 61.2526  14
   9  -1  13 596.246 75.4826  13
   9  -1  13 555.462 65.2963  12
   9   1  13 525.472 63.1491  12
  10  -1  13 2903.68 122.596  14
  10   1  13 2766.93 107.053  14
  10  -1  13 2704.68 145.224  13
  10  -1  13 2482.04 124.859  12
  10   1  13 2605.94 132.358  12
  11  -1  13 61.5590 32.5153  13
  11  -1  13 38.4991 19.3602  12
  11   1  13 20.6095 21.6847  12
  12  -1  13 110.951 34.2542  13
  12  -1  13 53.9694 19.3911  12
  12   1  13 44.3684 20.3652  12
  13  -1  13 4.25897 9.00441  12
  13   1  13-11.7987 12.9807  12
  14   1  13 33.0606 11.6941  12
  14  -2 -13 151.830 28.2065  10
  13   2 -13 275.541 42.2858  10
  13  -2 -13 229.545 40.4247  10
  12   2 -13 182.669 42.4193  10
  12  -2 -13 179.487 46.7806  10
  11   2 -13 569.859 70.7144  10
  11  -2 -13 527.865 75.7790  10
  10  -2 -13 6.00558 42.9638  10
  10   2 -13 41.5476 31.5310  10
   9  -2 -13 286.037 68.0430  10
   9   2 -13 432.358 64.8074  10
   8  -2 -13 0.11022 42.8252  10
   7  -2 -13 4438.50 248.034  10
   6  -2 -13 233.034 78.5265  10
   5  -2 -13 566.977 104.698  10
  -5   2  13 741.664 92.4052   9
   4  -2 -13 281.018 79.5783  10
  -4   2  13 294.744 64.4949   9
  -4  -2  13 139.436 64.7101   1
  -3  -2  13 1271.35 203.259   1
  -3   2  13 1521.96 122.178   9
   3  -2 -13 1310.65 145.028  10
   2  -2 -13-27.2152 60.3532  10
  -2   2  13 68.8308 39.7351   9
  -2  -2  13 91.6831 19.7548  14
  -2  -2  13 35.9595 36.2191   1
  -1   2  13 27.6949 45.8717   9
  -1  -2  13 113.443 24.5405  14
  -1   2  13 118.598 26.8693  14
  -1   2  13 129.489 46.3999   7
  -1  -2  13 173.034 85.1497   1
   0  -2  13 11.6331 16.0534  14
   0   2  13-22.6657 21.0920  14
   0   2  13 34.9661 34.3750   7
   0  -2  13-45.4671 48.7476   1
   1  -2  13 4182.41 139.333  14
   1  -2  13 4755.25 414.469   1
   1   2  13 4101.20 138.521  14
   1   2  13 4638.56 193.238   7
   2  -2  13 29.2768 15.6887  14
   2   2  13 20.7264 15.6116  14
   2  -2  13 26.7455 45.0052   1
   2   2  13 26.6270 28.2145   7
   3  -2  13 33814.3 414.308  14
   3   2  13 34075.7 406.947  14
   3   2  13 34767.6 498.621   7
   3  -2  13 34146.4 532.109  12
   3   2  13 34780.6 479.080  12
   4   2  13 1713.47 91.3094  14
   4   2  13 1681.88 109.787   7
   4  -2  13 1828.96 126.726  12
   4   2  13 1760.32 112.754  12
   4  -2  13 1716.52 96.7360  14
   5  -2  13 25.3572 21.1416  14
   5   2  13-5.47875 16.5706  14
   5  -2  13 60.8571 38.4462  12
   5   2  13 73.4882 31.7823   7
   6  -2  13 1772.04 99.7862  14
   6   2  13 1662.78 87.9355  14
   6  -2  13 1894.34 124.493  13
   6   2  13 1703.41 101.371   7
   6  -2  13 1781.45 120.642  12
   6   2  13 1650.71 110.981  12
   7  -2  13 819.323 69.1680  14
   7   2  13 783.423 58.6309  14
   7  -2  13 765.925 81.2540  13
   7  -2  13 805.443 80.9845  12
   7   2  13 779.087 76.7218  12
   8  -2  13 218.357 38.1220  14
   8  -2  13 224.824 47.9971  13
   8  -2  13 333.426 51.8996  12
   8   2  13 241.125 42.7837  12
   9  -2  13 226.586 44.1362  13
   9  -2  13 282.779 42.7574  14
   9  -2  13 227.145 40.6053  12
   9   2  13 197.045 36.4623  12
  10  -2  13 17.5073 25.0069  13
  10  -2  13-0.05015 15.6387  12
  10   2  13-23.2508 25.5376  12
  11  -2  13 1406.65 87.6960  13
  11  -2  13 1484.64 76.7468  12
  11   2  13 1497.58 89.9211  12
  12   2  13 18.3685 16.4384  12
  13   2  13 152.625 23.6579  12
  13  -3 -13 58.0284 18.1083  10
  12  -3 -13 46.4522 25.9243  10
  11  -3 -13 183.704 43.1874  10
  10  -3 -13 788.143 86.7759  10
   9  -3 -13 1054.98 107.874  10
   8  -3 -13 154.469 54.8921  10
   7  -3 -13 63.3664 52.7017  10
   7  -3 -13 94.0143 25.5313   5
   6  -3 -13 883.249 69.3553   5
   6  -3 -13 1159.48 141.617  10
   5  -3 -13 849.590 131.975  10
  -5   3  13 1043.62 96.6293   9
  -4   3  13 3466.80 173.199   9
   4  -3 -13 3478.94 246.821  10
   3  -3 -13 137.450 63.3785  10
  -3   3  13 168.157 45.6079   9
   2  -3 -13 51.6652 56.5041  10
  -2   3  13 132.860 41.1107   9
  -1   3  13 2.19303 13.4835  14
  -1   3  13 57.9510 35.2660   7
   0   3  13 806.289 60.2240  14
   0   3  13 853.824 97.1010   7
   1   3  13-11.7979 15.1218  14
   1   3  13 32.3795 35.5031   7
   2   3  13 38.9426 32.6812   7
   3  -3  13 854.963 61.8246  14
   3   3  13 755.874 83.9212   7
   4  -3  13 422.093 44.9566  14
   4   3  13 383.675 60.2157   7
   5  -3  13 111.661 25.5522  14
   5   3  13 114.782 24.8979  12
   5   3  13 85.9456 28.8898   7
   6  -3  13 3684.31 132.102  14
   6   3  13 3628.04 157.724   7
   6   3  13 3730.33 151.392  12
   7  -3  13 31.6723 20.6366  14
   7   3  13 5.98308 17.8922  12
   7   3  13-20.8465 27.1891   7
   8   3  13-5.98637 21.8456  12
   8   3  13-39.9815 26.2010   7
   9   3  13 1019.52 68.0225   7
   9   3  13 1152.22 79.9839  12
  10   3  13 984.936 71.7604  12
  11   3  13-5.00978 16.4115  12
  12   3  13-17.0719 15.1906  12
  11  -4 -13 100.776 24.5481  10
  10  -4 -13 62.1367 28.0704  10
   9  -4 -13 63.3036 32.9193  10
   8  -4 -13 426.356 66.5333  10
   7  -4 -13 1282.44 123.348  10
   6  -4 -13 100.238 59.5425  10
   5  -4 -13 431.965 48.6111   5
   5  -4 -13 478.961 97.6893  10
   4  -4 -13-67.7766 70.9935  10
  -4   4  13 1.75399 31.0320   9
   3  -4 -13 510.878 98.1225  10
  -3   4  13 559.725 68.8768   9
   2  -4 -13 304.375 83.6434  10
  -2   4  13 418.716 62.3283   9
  -1   4  13-91.2530 46.0469   9
  -1   4  13 38.1296 40.3601   7
   0   4  13-38.7098 41.0309   9
   0   4  13 18.4047 37.1352   7
   1   4  13 591.582 81.9131   7
   2   4  13 7.25527 32.9955   7
   3   4  13 8970.17 273.587   7
   4   4  13 720.027 80.2058   7
   5   4  13 30.1504 29.8271   7
   6   4  13 13.7927 25.0716   7
   7   4  13 230.637 42.1413   7
   8   4  13 184.338 34.4597   7
   9   4  13 8.99192 10.6814  12
   9   4  13 34.4986 18.6210   7
  10   4  13-5.19854 9.11787  12
  10   4  13-0.40583 12.5423   7
   9  -5 -13 469.120 40.0234  10
   8  -5 -13 52.3617 21.2240  10
   7  -5 -13-14.1869 24.8005  10
   6  -5 -13 21.8777 30.4229  10
   5  -5 -13 906.400 100.770  10
   4  -5 -13 1233.92 125.481  10
   3  -5 -13-12.7460 42.6316  10
  -3  -5  13 46.9812 28.2229   8
  -2   5  13-23.4726 21.0197   9
  -2  -5  13-15.4143 18.2117   8
   1  -5 -13 2.79521 53.5376  10
  -1   5  13 12.1321 21.5529   9
  -1  -5  13 16.3307 14.4417   8
   0   5  13-12.7279 23.3553   9
   0  -5  13 10.2852 13.0745   8
   1   5  13 51.0937 24.3735   9
   1   5  13 79.7744 37.7971   7
   2   5  13 73.6343 38.9144   7
   3   5  13 202.983 50.1164   7
   4   5  13 615.898 69.6016   7
   5   5  13 229.302 45.2425   7
   6   5  13 106.098 31.1496   7
   7   5  13 13.9381 18.1998   7
   8   5  13 25.6123 15.5492   7
   9   5  13 374.591 34.0545   7
  -7  -6  13 203.559 22.7903   8
  -6  -6  13 147.557 22.4836   8
   5  -6 -13 93.2110 22.6227  10
  -5  -6  13 170.132 25.3133   8
   4  -6 -13 1.25762 17.3340  10
  -4  -6  13-3.04455 13.3738   8
   3  -6 -13 145.685 36.9051  10
  -3  -6  13 76.2482 19.2358   8
   2  -6 -13-27.5065 27.7044  10
  -2  -6  13-19.4180 13.1449   8
   1  -6 -13 18.9022 27.1329  10
  -1  -6  13-6.43978 11.8987   8
   0  -6 -13-24.3106 35.1877  10
   0  -6  13 14.7087 9.42764   8
  -1  -6 -13-32.2998 34.0986  10
  -2  -6 -13-50.0065 38.9186  10
   2   6  13 1.40124 12.9113   9
   3   6  13 1070.25 58.5677   9
   3   6  13 1137.59 74.6149   7
   4   6  13 391.260 36.2394   9
   4   6  13 448.603 46.2829   7
   5   6  13-35.1474 17.8400   9
   5   6  13 56.4173 22.1364   7
   6   6  13-49.2544 16.7616   9
   6   6  13 6.81731 13.7410   7
  14   0 -14 114.290 28.9433  10
  13   0 -14 0.85777 25.8212  10
  12   0 -14 25.4380 31.5063  10
  11   0 -14-4.31423 34.5742  10
  10   0 -14 39.0237 41.3696  10
   9   0 -14 48.0913 33.3025  10
   8   0 -14 347.799 66.4495  10
   7   0 -14 10.8562 36.0456  10
   6   0 -14 18.8443 30.3967  10
   5   0 -14-2.93224 31.2543  10
   4   0 -14 138.822 46.3532  10
  -3   0  14-19.7167 19.6356  14
  -2   0  14 80.9478 48.1388   9
  -2   0  14-9.00883 16.1664  14
  -1   0  14 57.2650 36.9881   9
  -1   0  14-6.53097 18.3787  14
   0   0  14 56.3759 39.4884   9
   0   0  14 2.59778 19.6578  14
   1   0  14 16.4675 31.5922   9
   1   0  14 12.0108 18.8176  14
   1   0  14 63.9322 38.3536   4
   1   0  14 15.7272 32.1356  12
   2   0  14 1773.93 116.665   9
   2   0  14 1827.99 102.686  14
   2   0  14 1821.18 199.917   4
   2   0  14 1949.84 132.861  12
   3   0  14-7.62179 30.4040   9
   3   0  14 22.1135 19.4370  14
   3   0  14 58.6913 30.8507   4
   3   0  14 34.6832 38.7501  12
   4   0  14 12438.1 268.657  14
   4   0  14 11905.3 325.320  12
   5   0  14-18.0583 22.4831  14
   5   0  14-10.9093 29.6378  12
   6   0  14 669.312 63.2634  14
   6   0  14 635.271 75.6066  12
   7   0  14 3.00513 18.1767  14
   7   0  14-21.7287 26.9107  12
   8   0  14 132.601 30.1369  14
   8   0  14 75.5765 30.4878  12
   9   0  14 24.5006 20.4676  14
   9   0  14-3.81025 20.9611  12
  10   0  14 553.038 51.8925  14
  10   0  14 529.506 59.2919  12
  11   0  14 13.5801 18.9355  12
  12   0  14 499.058 46.3350  12
  13   0  14-6.06645 10.7973  12
  14  -1 -14 39.1977 16.7297  10
  13   1 -14 93.5216 32.1211  10
  13  -1 -14 45.5060 28.1761  10
  12   1 -14-29.3833 28.0234  10
  12  -1 -14 11.6177 32.0914  10
  11   1 -14 307.197 57.5311  10
  11  -1 -14 253.529 55.8990  10
  10   1 -14 108.526 42.2806  10
  10  -1 -14 219.072 61.3222  10
   9  -1 -14 108.782 51.0418  10
   9   1 -14 61.1199 36.1322  10
   8  -1 -14 272.563 67.0681  10
   8   1 -14 272.547 52.7438  10
   7  -1 -14 592.108 93.2737  10
   7   1 -14 702.999 79.3896  10
   6  -1 -14 22.6024 42.0116  10
  -5  -1  14 5359.39 153.413  14
   5  -1 -14 5376.73 269.972  10
   4  -1 -14 344.081 82.4113  10
  -4   1  14 342.623 71.0527   9
  -4  -1  14 258.397 36.2379  14
   3  -1 -14 582.735 102.925  10
  -3   1  14 666.086 95.2952   9
  -3  -1  14 570.920 52.3217  14
  -3  -1  14 380.971 108.991   1
   2  -1 -14 32.3005 42.0486  10
  -2   1  14 51.6090 45.1155   9
  -2  -1  14 28.3659 16.9505  14
  -2   1  14 42.3314 20.5643  14
  -1  -1  14 2290.60 274.050   1
  -1   1  14 2323.63 148.927   9
  -1  -1  14 2046.30 101.176  14
  -1   1  14 1964.19 101.373  14
   1  -1 -14 2215.95 168.538  10
   0  -1  14 353.128 105.520   1
   0   1  14 377.925 59.2360   9
   0   1  14 319.200 41.9248  14
   0  -1  14 389.494 47.2824  14
   0   1  14 430.652 59.6162  12
   1   1  14 1528.24 119.382   9
   1  -1  14 1347.77 85.5665  14
   1   1  14 1401.18 87.3504  14
   1  -1  14 1191.30 197.681   1
   1   1  14 1384.92 102.835  12
   2   1  14-47.1561 44.4368   9
   2  -1  14-6.18455 19.5298  14
   2   1  14-5.34596 18.0721  14
   2  -1  14-36.6229 34.5402   4
   2  -1  14 23.7606 33.4127  12
   2   1  14 10.4094 28.8043  12
   3  -1  14 12367.1 264.133  14
   3   1  14 12395.4 262.579  14
   3  -1  14 12607.9 650.342   1
   3  -1  14 12192.5 336.179  12
   3   1  14 12334.3 312.832  12
   4  -1  14 2.42256 19.3300  14
   4   1  14 13.3107 17.9740  14
   4  -1  14 31.1593 36.6785  12
   4   1  14-3.83283 21.9807  12
   5  -1  14 649.432 63.8263  14
   5   1  14 691.439 64.4704  14
   5  -1  14 715.541 86.4126  12
   5   1  14 611.287 71.8453  12
   6   1  14 513.245 54.8480  14
   6  -1  14 558.012 59.9406  14
   6  -1  14 551.436 72.2917  12
   6   1  14 467.507 64.0716  12
   7  -1  14-8.81613 23.1640  14
   7   1  14 9.79072 16.2717  14
   7  -1  14 16.4738 25.7103  12
   7   1  14-22.0384 31.4396  12
   8  -1  14 676.611 62.8646  14
   8   1  14 586.138 55.0561  14
   8  -1  14 540.296 66.3655  12
   8   1  14 592.294 68.2149  12
   9  -1  14 2621.27 118.700  14
   9   1  14 2497.39 105.378  14
   9  -1  14 2315.41 124.180  12
   9   1  14 2315.80 124.985  12
  10   1  14-8.92426 13.7129  14
  10  -1  14 26.4087 21.7007  12
  11  -1  14 86.9340 26.8344  12
  11   1  14 79.3311 24.1696  12
  12  -1  14 84.0840 19.0723  12
  12   1  14 121.401 25.4872  12
  13   1  14 54.8843 17.0493  12
  13  -2 -14 166.733 32.4451  10
  12   2 -14-7.63447 19.0053  10
  12  -2 -14 79.3419 34.0465  10
  11   2 -14 0.82486 22.2040  10
  11  -2 -14-57.8754 38.1473  10
  10  -2 -14-14.0775 37.5009  10
   9  -2 -14 81.4036 45.8742  10
   8  -2 -14 328.288 69.6962  10
   7  -2 -14 120.024 58.0230  10
   6  -2 -14 43.2974 47.6250  10
   5  -2 -14 365.201 91.7796  10
   4  -2 -14 39.1174 54.9757  10
  -4   2  14 50.4194 41.9200   9
   3  -2 -14 38.0707 50.8938  10
  -3   2  14 52.9379 41.5122   9
  -3  -2  14 18.6715 18.8307  14
   2  -2 -14 27.2909 53.7444  10
  -2   2  14 50.7164 39.9244   9
  -2  -2  14 97.2330 23.1175  14
  -2   2  14 102.241 27.1401  14
   1  -2 -14 30.3382 55.7497  10
  -1   2  14 95.8175 45.1164   9
  -1  -2  14 100.046 22.4372  14
  -1   2  14 62.7035 22.8390  14
   0  -2  14-23.5312 24.1836  14
   0   2  14-10.1065 17.4367  14
   0   2  14-39.8181 35.9547   7
   0   2  14-45.5286 53.2495   9
   1  -2  14 934.983 69.2029  14
   1   2  14 937.527 70.2884  14
   1   2  14 984.665 96.2956   7
   2  -2  14 635.924 57.3708  14
   2   2  14 678.901 61.5622  14
   2   2  14 605.318 75.5142   7
   2   2  14 716.547 68.1879  12
   3  -2  14 5536.67 172.550  14
   3   2  14 5487.05 168.866  14
   3   2  14 5332.34 200.925   7
   3   2  14 5458.47 193.311  12
   4  -2  14 8538.95 215.554  14
   4   2  14 8583.41 207.548  14
   4   2  14 8482.87 240.674   7
   4   2  14 8690.08 247.724  12
   5  -2  14 424.927 51.0538  14
   5   2  14 403.555 46.3539  14
   5  -2  14 505.646 71.3997  12
   5   2  14 412.431 55.7150  12
   5   2  14 383.385 51.1587   7
   6  -2  14 1733.00 99.1574  14
   6   2  14 1667.72 87.8088  14
   6  -2  14 1712.48 118.389  12
   6   2  14 1552.68 106.663  12
   7  -2  14-5.70627 20.2028  14
   7   2  14-6.69763 13.8726  14
   7  -2  14 12.4494 25.1190  12
   7   2  14-10.5691 23.3895  12
   8  -2  14 155.060 31.1705  14
   8   2  14 97.6591 21.3574  14
   8  -2  14 144.600 40.5059  12
   8   2  14 84.3193 29.6078  12
   9  -2  14 82.3298 26.1184  14
   9  -2  14 62.5126 26.2425  12
   9   2  14 51.0191 25.4218  12
  10   2  14 370.983 47.1223  12
  11   2  14 155.959 28.9502  12
  12   2  14 408.644 38.8760  12
  13   2  14 5.76795 8.47779  12
  12  -3 -14 35.4610 21.9846  10
  11  -3 -14 11.4422 23.1603  10
  10  -3 -14 47.1539 36.2125  10
   9  -3 -14 46.5365 41.6779  10
   8  -3 -14-65.4248 53.6715  10
   7  -3 -14 57.0501 47.5262  10
   6  -3 -14 49.3651 59.4222  10
   6  -3 -14 9.87653 11.9122   5
   5  -3 -14 3458.87 244.299  10
   4  -3 -14 269.455 88.2328  10
  -4   3  14 264.155 60.8341   9
   3  -3 -14 693.621 117.221  10
  -3   3  14 846.685 95.2131   9
   2  -3 -14-62.7817 70.9175  10
  -2   3  14-18.8324 41.5477   9
  -2   3  14 8.68748 14.5649  14
  -1   3  14 703.898 86.7847   9
  -1   3  14 672.159 57.2944  14
   0   3  14 929.404 94.9460   9
   0   3  14 957.694 68.3849  14
   0   3  14 989.190 100.992   7
   1   3  14 1099.03 71.5876  14
   1   3  14 1127.61 105.924   7
   2  -3  14 272.425 35.3190  14
   2   3  14 227.163 33.7610  14
   2   3  14 208.379 50.4787   7
   3  -3  14 7817.43 185.827  14
   3   3  14 7647.70 251.512   7
   4  -3  14 581.709 51.4454  14
   4   3  14 555.128 68.7020   7
   5  -3  14 184.865 30.8282  14
   5   3  14 174.371 34.2959  12
   5   3  14 134.196 39.1761   7
   6  -3  14 10.1518 14.9634  14
   6   3  14-9.08023 19.8473  12
   6   3  14 5.10164 18.4892   7
   7  -3  14 20.7817 17.7630  14
   7   3  14 8.72558 21.6852  12
   7   3  14 9.72789 17.0623   7
   8   3  14 294.250 39.0175   7
   8   3  14 338.562 42.5668  12
   9   3  14 708.996 58.3430  12
  10   3  14-3.83885 14.8739  12
  11   3  14 97.3718 19.7035  12
  10  -4 -14 9.45521 19.4833  10
   9  -4 -14 31.0499 27.7439  10
   8  -4 -14 84.5822 38.5020  10
   7  -4 -14-18.8842 38.4744  10
   6  -4 -14 183.488 68.8875  10
   5  -4 -14 155.875 71.0592  10
   4  -4 -14-26.0939 56.1508  10
  -4   4  14 6.63816 10.8431  14
   3  -4 -14 224.885 77.4458  10
  -3   4  14 381.329 59.6555   9
  -3   4  14 261.455 32.5627  14
   2  -4 -14-14.2485 62.5175  10
  -2   4  14 69.8565 38.4964   9
   1  -4 -14-159.243 87.8960  10
  -1   4  14-40.8147 42.2420   9
   0   4  14-82.1656 47.2564   9
   0   4  14-30.8518 42.5338   7
   1   4  14 3236.59 166.624   9
   1   4  14 3264.94 172.298   7
   2   4  14 93.8448 45.2681   7
   3   4  14 2116.67 131.352   7
   4   4  14 1074.62 92.6270   7
   5   4  14 25.5533 22.9994   7
   6   4  14 38.9895 23.8522   7
   7   4  14 30.9543 19.7728   7
   8   4  14-18.3538 17.3914   7
   9   4  14 385.266 36.0933   7
  -9  -5  14 36.4253 12.2479   8
   8  -5 -14-8.77766 14.9054  10
   7  -5 -14 20.0260 20.5677  10
   6  -5 -14 18.3381 24.9659  10
  -5  -5  14 1144.44 71.0135   8
   5  -5 -14 1157.79 102.627  10
   4  -5 -14 161.020 55.0621  10
  -4  -5  14 92.2833 23.9013   8
   3  -5 -14 604.221 90.9124  10
  -3  -5  14 550.662 49.0259   8
   2  -5 -14-25.6923 52.7133  10
  -2   5  14 29.8220 27.9040   9
  -2  -5  14 31.3916 15.1500   8
   1  -5 -14 79.7409 51.3018  10
  -1   5  14 46.4436 20.6752   9
  -1  -5  14 56.3456 17.9488   8
   0  -5 -14 889.879 108.021  10
   0   5  14 718.439 65.1202   9
   1   5  14 661.708 64.9297   9
   2   5  14 182.824 36.7633   9
   2   5  14 228.024 49.6655   7
   3   5  14 1570.00 97.3983   9
   3   5  14 1639.28 105.848   7
   4   5  14 376.922 52.0119   7
   5   5  14 38.2571 25.0238   7
   6   5  14 220.499 35.6947   7
   7   5  14 2.98123 14.7904   7
   8   5  14 88.9785 18.3039   7
   4  -6 -14-21.4203 16.2005  10
  -4  -6  14-18.6473 9.38384   8
   3  -6 -14 70.0682 25.8565  10
  -3  -6  14 33.3689 9.87728   8
   2  -6 -14 182.484 37.5902  10
  -2  -6  14 82.0299 13.8509   8
   1  -6 -14 41.2572 28.1944  10
   0  -6 -14 8.23821 24.2776  10
  -1  -6 -14 1165.55 88.7399  10
  -2  -6 -14-53.8297 31.9874  10
  -3  -6 -14 1837.84 105.313  10
  -4  -6 -14-27.4890 23.5019  10
  -5  -6 -14 54.5178 20.5065  10
  13   0 -15 370.991 44.8067  10
 -12   0  15 17.0021 9.41922  14
  12   0 -15-7.58448 25.9079  10
  11   0 -15 522.129 67.1861  10
  10   0 -15-17.6344 35.1371  10
   9   0 -15 576.577 77.4488  10
   8   0 -15 5.25509 30.5704  10
   7   0 -15 314.334 65.8365  10
   6   0 -15 14.3885 28.9773  10
   5   0 -15 1617.14 122.494  10
  -4   0  15-9.90147 16.3104  14
  -3   0  15 1368.56 83.1809  14
  -2   0  15 136.981 54.6280   9
  -2   0  15-6.13973 16.7398  14
  -1   0  15 61.0992 43.7168   9
  -1   0  15-2.98433 16.8221  14
   0   0  15 10.7686 36.3112   9
   0   0  15-10.3041 18.0775  14
   1   0  15 10351.6 296.670   9
   1   0  15 10407.4 244.189  14
   2   0  15-27.8801 30.0675   9
   2   0  15 9.18386 19.2049  14
   2   0  15 28.8075 36.1972  12
   3   0  15 12955.4 304.360   9
   3   0  15 13249.2 281.745  14
   3   0  15 13049.6 343.179  12
   4   0  15 0.67300 21.5690  14
   4   0  15 48.8413 36.3633  12
   5   0  15 4306.05 160.627  14
   5   0  15 4048.36 187.836  12
   6   0  15 5.86130 20.3585  14
   6   0  15-15.5724 29.0560  12
   7   0  15 347.612 46.3183  14
   7   0  15 297.170 52.0450  12
   8   0  15 9.93616 19.6293  14
   8   0  15-18.2914 28.1697  12
   9   0  15 110.620 24.6166  14
   9   0  15 91.4017 29.7046  12
  10   0  15 21.9281 22.2588  12
  11   0  15 51.9680 22.0994  12
  12   0  15 13.0453 12.1311  12
  13  -1 -15 9.30838 17.9750  10
  12   1 -15-2.17107 19.8594  10
  12  -1 -15 18.3682 26.2155  10
  11   1 -15-1.77940 23.9827  10
  11  -1 -15 20.1100 28.7230  10
  10   1 -15 533.272 69.2732  10
  10  -1 -15 438.909 70.7314  10
  -9  -1  15 6.87333 10.9025  14
   9   1 -15-36.6986 32.2333  10
   9  -1 -15 31.6430 39.0872  10
   8  -1 -15 297.286 65.1327  10
  -8  -1  15 402.413 39.8002  14
   8   1 -15 304.624 55.6345  10
   7  -1 -15 58.2415 41.8970  10
  -7  -1  15 92.8686 20.0748  14
   6  -1 -15 60.6983 42.7870  10
  -6  -1  15 71.0268 21.6274  14
   5  -1 -15 514.278 85.5608  10
  -5  -1  15 633.556 55.7730  14
   4  -1 -15 99.7334 53.8835  10
  -4  -1  15 12.9641 14.5553  14
   3  -1 -15 180.269 62.8486  10
  -3   1  15 252.913 65.1210   9
  -3  -1  15 157.994 31.7597  14
  -3   1  15 160.040 29.7364  14
   2  -1 -15 515.231 95.9222  10
  -2   1  15 627.958 91.1484   9
  -2  -1  15 461.295 50.0926  14
  -2   1  15 448.603 50.9602  14
   1  -1 -15 254.530 65.0036  10
  -1   1  15 352.928 67.4728   9
  -1  -1  15 257.795 40.4094  14
  -1   1  15 262.580 38.2405  14
   0  -1  15 3283.43 135.298  14
   0   1  15 3378.62 137.861  14
   1  -1  15 357.315 47.0963  14
   1   1  15 384.725 67.9850   9
   1   1  15 388.819 50.1712  14
   1   1  15 490.209 66.5067  12
   2   1  15 4291.55 193.675   9
   2  -1  15 4108.39 154.516  14
   2   1  15 4150.46 158.396  14
   2   1  15 4179.82 186.809  12
   3   1  15 56.1334 29.8925   9
   3  -1  15 93.0646 29.4961  14
   3   1  15 127.464 34.5074  14
   3  -1  15 142.036 53.7344  12
   3   1  15 166.154 44.6088  12
   4  -1  15 677.702 65.9506  14
   4   1  15 662.927 63.4374  14
   4   1  15 491.473 64.2259   9
   4  -1  15 692.645 87.3002  12
   4   1  15 639.946 74.3282  12
   5   1  15 0.54512 27.9555   9
   5  -1  15 71.3809 24.6413  14
   5   1  15 87.5394 28.4092  14
   5  -1  15 81.9245 42.0354  12
   5   1  15 50.0564 29.5385  12
   6   1  15 1908.30 108.582   9
   6  -1  15 2230.94 114.486  14
   6   1  15 2087.31 106.472  14
   6  -1  15 2056.48 132.856  12
   6   1  15 1968.06 122.425  12
   7  -1  15 27.4256 23.1063  14
   7   1  15 19.0223 16.7249  14
   7  -1  15 50.6206 36.4855  12
   7   1  15 18.4648 23.9257  12
   8  -1  15 145.379 34.6281  14
   8   1  15 117.068 25.5120  14
   8  -1  15 133.686 36.8905  12
   8   1  15 51.6459 23.7113  12
   9  -1  15 30.3547 22.3427  14
   9   1  15 5.88626 12.5986  14
   9  -1  15 21.5706 24.2778  12
   9   1  15 4.87453 20.2461  12
  10  -1  15 449.424 48.6857  12
  10   1  15 479.189 51.6453  12
  11  -1  15 22.1838 16.4158  12
  11   1  15 30.8687 19.0184  12
  12   1  15 451.507 38.7845  12
  12  -2 -15 33.7852 23.1251  10
  11  -2 -15 332.362 53.5901  10
  10  -2 -15 72.0305 39.4855  10
   9  -2 -15 253.972 61.6228  10
   8  -2 -15 529.343 79.7326  10
   7  -2 -15 211.631 57.0227  10
   6  -2 -15-19.0169 54.8481  10
   5  -2 -15 769.923 112.931  10
   4  -2 -15-31.4183 45.0912  10
  -4   2  15 131.809 57.4135   9
  -3   2  15 1389.16 127.823   9
  -3  -2  15 1292.66 76.0175  14
  -3   2  15 1073.71 75.2723  14
   3  -2 -15 921.118 130.007  10
   2  -2 -15-39.3135 50.8885  10
  -2   2  15-7.91014 38.9478   9
  -2  -2  15 49.2759 20.9696  14
  -2   2  15 12.0319 18.3025  14
   1  -2 -15-55.7596 55.4870  10
  -1   2  15 3.91463 44.2812   9
  -1  -2  15-20.3633 17.6434  14
  -1   2  15-0.39366 18.6539  14
   0  -2 -15 581.015 95.6897  10
   0  -2  15 721.068 60.9873  14
   0   2  15 797.954 92.6776   9
   0   2  15 767.273 65.4928  14
   1   2  15 6145.60 244.949   9
   1  -2  15 5742.22 170.828  14
   1   2  15 5649.97 175.788  14
   2   2  15 55.5045 33.9036   9
   2  -2  15 92.8440 26.5240  14
   2   2  15 84.6204 26.8807  14
   2   2  15 78.0218 33.8761   7
   3  -2  15 11427.1 246.382  14
   3   2  15 11610.7 248.164  14
   3   2  15 11435.7 283.918   7
   3   2  15 11433.5 278.001  12
   4  -2  15 385.107 48.6451  14
   4   2  15 378.956 44.7447  14
   4   2  15 409.430 56.0297  12
   4   2  15 324.323 48.4012   7
   5  -2  15 3136.88 130.602  14
   5   2  15 3164.06 124.004  14
   5   2  15 3035.52 144.631  12
   6   2  15 577.864 51.0860  14
   6  -2  15 601.896 57.9588  14
   6   2  15 537.135 61.3183  12
   7  -2  15 564.236 55.3503  14
   7   2  15 488.236 44.2060  14
   7   2  15 470.444 56.9799  12
   8  -2  15 46.8899 21.5173  14
   8   2  15 74.6352 17.1019  14
   8   2  15 28.5455 19.5067  12
   9   2  15-8.85133 19.2304  12
  10   2  15 16.4754 14.7337  12
  11   2  15 41.4377 17.4211  12
  12   2  15 20.2147 11.4668  12
  11  -3 -15-7.43632 19.9720  10
  10  -3 -15 14.8989 27.2407  10
   9  -3 -15 89.2737 41.3212  10
   8  -3 -15 293.808 60.8341  10
   7  -3 -15-89.4351 58.8776  10
   6  -3 -15-3.98211 59.4978  10
   5  -3 -15 321.362 86.6657  10
   4  -3 -15 124.590 73.1628  10
  -4   3  15 190.804 59.8938   9
  -4   3  15 34.0546 17.2939  14
   3  -3 -15 38.5600 56.6927  10
  -3   3  15 59.1725 40.1436   9
  -3   3  15 16.2421 16.5851  14
   2  -3 -15-56.7676 73.0467  10
  -2   3  15-9.89223 35.9139   9
  -2   3  15 36.1195 18.4790  14
  -1   3  15 1540.88 126.272   9
  -1   3  15 1408.08 82.9189  14
   1  -3 -15 1177.14 147.539  10
   0   3  15 1206.93 109.902   9
   0   3  15 1302.43 79.2366  14
   1   3  15 79.9975 38.2861   9
   1   3  15 142.721 29.1662  14
   1   3  15 149.827 48.0162   7
   2   3  15 3628.68 183.714   9
   2  -3  15 3432.95 119.705  14
   2   3  15 3655.84 126.230  14
   2   3  15 3404.78 171.747   7
   3  -3  15 942.632 64.2562  14
   3   3  15 905.918 87.6426   7
   4  -3  15 745.331 58.5903  14
   4   3  15 680.256 74.1039   7
   5  -3  15 297.853 37.0702  14
   5   3  15 270.468 46.2666   7
   6  -3  15 508.708 45.8512  14
   6   3  15 431.648 49.6540   7
   6   3  15 447.847 47.9136  12
   7   3  15 73.7852 22.6957  12
   7   3  15 68.0004 20.7819   7
   8   3  15 46.8651 20.3444  12
   9   3  15 110.995 22.9344  12
  10   3  15 144.227 22.2015   9
  10   3  15 186.668 25.0904  12
  10  -4 -15 311.693 34.6607  10
  -9   4  15 127.929 16.6666  14
   9  -4 -15 110.612 28.5239  10
   8  -4 -15 227.317 44.0230  10
  -8   4  15 331.934 29.1180  14
   7  -4 -15 59.6139 34.3939  10
  -7   4  15 58.1137 15.9788  14
   6  -4 -15 128.428 41.7437  10
  -6   4  15 275.891 30.7634  14
   5  -4 -15 71.3284 56.3840  10
  -5   4  15 64.5041 16.7814  14
   4  -4 -15 18.0313 55.2243  10
  -4   4  15 2.68918 9.18154  14
   3  -4 -15 307.453 89.0226  10
  -3   4  15 427.126 58.3900   9
  -3   4  15 250.264 29.8517  14
   2  -4 -15-45.2637 59.2292  10
  -2   4  15 31.1827 28.9052   9
   1  -4 -15-66.1244 69.7099  10
  -1   4  15 27.4335 31.3070   9
   0   4  15 981.703 90.5574   9
   0  -4 -15 1119.56 132.510  10
   1   4  15 1482.06 110.842   9
   2   4  15 12.4925 36.7304   9
   2   4  15 17.5207 30.0114   7
   3   4  15 2854.23 147.826   9
   3   4  15 2709.15 139.283   7
   4   4  15 1628.40 103.783   7
   5   4  15 407.563 51.6396   7
   6   4  15 104.970 27.9123   7
   7   4  15 217.988 33.4956   7
   8   4  15 51.5840 16.5504   7
   9   4  15 17.0681 11.7578   9
   7  -5 -15 36.3392 17.3366  10
  -7  -5  15 56.9308 13.9157   8
   6  -5 -15 172.978 33.9378  10
  -6  -5  15 191.298 24.9284   8
   5  -5 -15 10.6472 24.8739  10
  -5  -5  15 46.1167 16.1208   8
   4  -5 -15 55.2385 36.0737  10
  -4  -5  15 7.02051 11.9134   8
   3  -5 -15 99.5818 45.2396  10
  -3  -5  15 38.3510 14.0962   8
   2  -5 -15-58.3425 41.9358  10
  -1   5  15 580.344 53.6450   9
   1  -5 -15 782.653 92.8166  10
   0  -5 -15 135.861 46.8756  10
   0   5  15 141.866 30.9990   9
  -1  -5 -15-29.0346 49.2365  10
   1   5  15 37.8319 26.9955   9
   2   5  15 1157.13 78.0379   9
  -2  -5 -15 1386.02 118.097  10
   3   5  15 856.765 66.7030   9
   4   5  15 116.216 26.2255   9
   4   5  15 155.083 33.1231   7
   5   5  15 24.3782 20.5548   9
   5   5  15 75.6183 23.8979   7
   6   5  15 333.026 35.4789   9
   7   5  15 60.0078 17.6350   9
   2  -6 -15 6.08126 14.4252  10
   1  -6 -15 61.4079 21.4595  10
   0  -6 -15 128.860 28.4495  10
  -1  -6 -15 194.753 33.6554  10
  -2  -6 -15 60.7208 22.1550  10
  12   0 -16 471.274 48.4439  10
 -11   0  16-8.24785 9.78240  14
  11   0 -16 23.7670 26.4825  10
 -10   0  16 226.182 28.3555  14
  10   0 -16 173.115 43.1535  10
  -9   0  16-6.83777 13.2992  14
   9   0 -16-44.3458 32.3827  10
  -8   0  16 440.683 43.7356  14
   8   0 -16 338.310 57.2016  10
  -7   0  16-5.61637 14.5158  14
   7   0 -16 18.7850 33.1859  10
  -6   0  16 2590.35 109.121  14
   6   0 -16 1975.08 130.818  10
  -5   0  16 31.6278 20.2259  14
  -4   0  16 216.940 35.0656  14
  -3   0  16 16.2086 18.1089  14
  -2   0  16 859.401 68.8755  14
  -1   0  16-18.8263 19.5689  14
   0   0  16 3846.34 186.166   9
   0   0  16 3863.35 149.247  14
   1   0  16 23.0377 32.5161   9
   1   0  16 9.45410 20.0868  14
   2   0  16 495.980 68.6413   9
   2   0  16 458.521 55.0516  14
   3   0  16-1.28698 23.3908   9
   3   0  16-12.3161 22.2201  14
   4   0  16 2329.74 121.034  14
   4   0  16 2260.69 143.721  12
   5   0  16-3.93538 22.2981  14
   5   0  16 43.9732 36.7268  12
   6   0  16 1392.41 90.0992  14
   6   0  16 1357.92 106.349  12
   7   0  16 12.0287 19.6629  14
   7   0  16 17.7785 27.8230  12
   8   0  16 1840.09 92.9999  14
   8   0  16 1669.45 103.486  12
   9   0  16-4.72619 13.6531  14
   9   0  16 30.6690 26.6448  12
  10   0  16 162.387 30.2837  12
  11   0  16 15.1096 13.8567  12
 -12   1  16-3.59510 7.57194  14
  12  -1 -16 0.09256 18.6489  10
 -11   1  16 41.1999 13.7806  14
  11   1 -16 1.03843 16.0468  10
  11  -1 -16 28.3374 26.6045  10
  10   1 -16 75.0295 28.2397  10
  10  -1 -16 30.2887 29.6893  10
   9  -1 -16 190.920 50.9251  10
  -8  -1  16 204.958 28.8052  14
   8  -1 -16 92.2406 43.9096  10
   7  -1 -16 60.0920 41.3715  10
  -7  -1  16 23.9785 12.0303  14
   6  -1 -16-19.7485 34.0782  10
  -6  -1  16-6.47395 15.7464  14
  -5  -1  16 6812.07 173.205  14
  -5   1  16 6582.69 179.440  14
   4  -1 -16-35.2309 39.6464  10
  -4  -1  16 10.2151 13.6682  14
  -4   1  16 16.4364 18.6435  14
   3  -1 -16 480.179 85.0396  10
  -3  -1  16 514.815 51.6305  14
  -3   1  16 482.681 51.3170  14
   2  -1 -16 70.9285 46.4261  10
  -2   1  16 94.0555 55.1314   9
  -2  -1  16 21.8997 16.7363  14
  -2   1  16 0.43718 18.1612  14
  -1  -1  16 4963.31 163.847  14
  -1   1  16 5094.39 167.232  14
   0   1  16 87.7634 39.4315   9
   0  -1  16 97.1899 26.9682  14
   0   1  16 100.559 29.3374  14
   1   1  16-4.07772 36.8775   9
   1  -1  16 10.1446 25.1843  14
   1   1  16 24.3111 21.8710  14
   2   1  16 55.6691 30.5293   9
   2  -1  16 62.7195 27.4487  14
   2   1  16 67.6485 26.3582  14
   2   1  16 78.0405 36.0706  12
   3   1  16 8717.88 263.714   9
   3  -1  16 9350.51 231.389  14
   3   1  16 9112.27 230.028  14
   3   1  16 9081.97 269.587  12
   4   1  16 333.690 52.1831   9
   4  -1  16 388.425 50.0055  14
   4   1  16 384.817 47.9377  14
   4   1  16 380.786 59.8801  12
   5   1  16 3536.10 149.037   9
   5  -1  16 3865.23 147.852  14
   5   1  16 3852.54 144.919  14
   5  -1  16 3890.71 182.192  12
   5   1  16 3635.06 166.035  12
   6   1  16 1016.84 74.0288   9
   6  -1  16 1125.71 79.4009  14
   6   1  16 1156.44 76.7632  14
   6  -1  16 1146.77 97.2955  12
   6   1  16 1068.71 91.7870  12
   7  -1  16 759.642 65.0678  14
   7   1  16 713.943 58.1367  14
   7  -1  16 712.988 75.3129  12
   7   1  16 711.523 71.6827  12
   8  -1  16 26.3691 20.6920  14
   8   1  16 24.9452 13.6776  14
   8  -1  16 35.8454 29.5146  12
   8   1  16 8.62289 20.5838  12
   9  -1  16 194.100 30.6597  14
   9   1  16 172.109 24.4317  14
   9  -1  16 166.815 35.0571  12
   9   1  16 160.055 32.6613  12
  10   1  16 17.6827 18.8653  12
  11   1  16 829.783 52.3763  12
 -11   2  16 2.13197 9.09170  14
  11  -2 -16 20.9049 23.8323  10
  10  -2 -16 301.048 53.0069  10
   9  -2 -16 141.838 46.1056  10
   8  -2 -16 721.215 87.6717  10
   7  -2 -16 58.8895 45.3376  10
   6  -2 -16 2127.00 157.186  10
   5  -2 -16-60.3857 63.3731  10
  -5   2  16 102.909 28.1208  14
   4  -2 -16 109.783 61.1989  10
  -4   2  16 15.4061 16.3868  14
   3  -2 -16 431.643 92.0208  10
  -3   2  16 452.201 83.8226   9
  -3  -2  16 398.914 43.0408  14
  -3   2  16 414.520 47.3231  14
   2  -2 -16 256.361 71.1775  10
  -2   2  16 456.111 83.1585   9
  -2  -2  16 351.355 40.3288  14
  -2   2  16 295.948 41.1283  14
  -1   2  16-28.5554 45.7136   9
  -1  -2  16-27.5964 21.0052  14
  -1   2  16 13.9213 16.2728  14
   0   2  16 1974.69 144.327   9
   0  -2  16 1797.18 93.9280  14
   0   2  16 1798.79 99.5698  14
   1   2  16 3157.74 177.047   9
   1  -2  16 2946.48 121.406  14
   1   2  16 3018.64 129.301  14
   2   2  16 797.752 90.2394   9
   2  -2  16 870.786 68.6057  14
   2   2  16 850.372 69.6101  14
   3  -2  16 185.624 33.1605  14
   3   2  16 226.673 37.7030  14
   3   2  16 227.628 41.9514  12
   4  -2  16 771.588 64.2701  14
   4   2  16 809.301 64.4624  14
   4   2  16 611.132 70.4824   9
   4   2  16 820.860 74.2316  12
   5   2  16 9.31079 32.0512   9
   5  -2  16 51.0553 22.9252  14
   5   2  16 52.3496 21.7302  14
   5   2  16 65.3780 25.6962  12
   6   2  16 89.4434 26.1902   9
   6  -2  16 190.049 33.7112  14
   6   2  16 175.075 28.4324  14
   6   2  16 137.515 33.0305  12
   7   2  16-36.4604 27.0032   9
   7  -2  16 31.3561 18.7689  14
   7   2  16-12.0000 13.8479  14
   7   2  16 15.6755 22.0463  12
   8   2  16 327.382 36.9659   9
   8  -2  16 407.644 41.3269  14
   8   2  16 386.676 45.6076  12
   9   2  16 128.715 27.1255  12
  10   2  16 39.1875 16.0306  12
  11   2  16 33.6045 12.7776  12
 -10   3  16 9.90008 8.44107  14
  10  -3 -16 43.9130 22.3035  10
  -9   3  16 27.4906 11.2932  14
   9  -3 -16 8.26651 27.4350  10
   8  -3 -16 74.5491 37.8140  10
  -8   3  16 160.384 25.5379  14
   7  -3 -16 6.73799 33.3591  10
  -7   3  16 22.8811 14.7210  14
   6  -3 -16-69.5550 57.3754  10
  -6   3  16 2.65109 14.4259  14
  -5   3  16 1810.45 87.3619  14
   5  -3 -16 1583.78 146.217  10
   4  -3 -16 281.624 80.8453  10
  -4   3  16 335.491 40.7065  14
   3  -3 -16 527.710 98.8826  10
  -3   3  16 565.072 51.3526  14
   2  -3 -16-16.9215 49.6528  10
  -2   3  16 29.1745 39.9858   9
  -2   3  16 22.3972 16.1801  14
  -1   3  16 1630.88 128.655   9
  -1   3  16 1628.15 87.2253  14
   1  -3 -16 1440.53 150.084  10
   0   3  16 1284.81 114.303   9
   0   3  16 1368.75 80.3607  14
   0  -3 -16 1053.76 127.588  10
  -1  -3 -16-66.5586 57.9306  10
   1   3  16-34.8780 48.3805   9
   1   3  16-3.25254 14.6812  14
   2  -3  16 41.9116 13.6234  14
   2   3  16 62.9098 18.5146  14
   3   3  16 2348.54 138.303   9
   3  -3  16 2370.17 94.3392  14
   4   3  16 59.6171 29.1913   9
   4  -3  16 147.477 26.6963  14
   4   3  16 131.026 36.8717   7
   5   3  16 2039.44 117.634   9
   5  -3  16 2176.90 88.6525  14
   5   3  16 1921.73 98.9911   7
   6   3  16 510.373 54.5761   9
   6  -3  16 622.229 46.7873  14
   6   3  16 532.020 48.8613   7
   7   3  16 291.534 39.1381   9
   7   3  16 316.239 34.2362  12
   8   3  16 270.643 33.3074   9
   8   3  16 355.722 33.9946  12
   9   3  16 66.5191 16.2422   9
   9   3  16 116.234 18.9361  12
   9  -4 -16 77.5907 20.0770  10
  -8   4  16 529.589 29.8555  14
   8  -4 -16 412.116 47.1831  10
   7  -4 -16 248.759 44.7178  10
  -7   4  16 396.949 29.5078  14
  -6   4  16 749.881 42.8769  14
   6  -4 -16 613.468 72.8269  10
   5  -4 -16 15.8672 37.0737  10
  -5   4  16 65.6468 14.1194  14
   4  -4 -16 132.651 56.1057  10
  -4   4  16 35.3689 13.2039  14
   3  -4 -16 158.694 62.8641  10
   2  -4 -16 4.41357 41.7397  10
  -2   4  16 49.2740 37.3386   9
   1  -4 -16 17.0725 43.9995  10
  -1   4  16 82.6576 33.7340   9
   0  -4 -16 53.7018 46.1880  10
   0   4  16 59.8239 32.6144   9
   1   4  16 1418.82 102.588   9
  -1  -4 -16 1382.80 131.944  10
   2   4  16 844.500 77.9446   9
  -2  -4 -16 891.179 100.306  10
   3   4  16 2668.10 132.006   9
  -3  -4 -16 2786.61 165.687  10
   4   4  16 236.939 39.7096   9
   5   4  16 575.109 57.1418   9
   6   4  16 150.998 30.0361   9
   7   4  16 29.8808 15.7019   9
   8   4  16 17.5287 12.1731   9
   6  -5 -16-9.29467 13.4894  10
   5  -5 -16 199.838 33.6053  10
   4  -5 -16 84.3693 26.2395  10
   3  -5 -16 212.390 46.1647  10
   2  -5 -16 85.2536 39.9926  10
   1  -5 -16 46.7917 35.6817  10
   0   5  16 602.091 49.7959   9
   0  -5 -16 759.875 81.7306  10
  -1  -5 -16 80.1520 37.8437  10
   1   5  16 48.1036 21.9118   9
  -2  -5 -16 65.4785 33.0680  10
   2   5  16 71.1044 23.9552   9
  -3  -5 -16 421.803 57.7992  10
   3   5  16 330.784 37.7750   9
  -4  -5 -16 11.4275 19.9268  10
   4   5  16-1.78121 15.3401   9
   5   5  16 654.948 44.8349   9
  -5  -5 -16 691.111 54.6153  10
 -10   0  17-0.29036 8.93040  14
  10   0 -17-7.07295 21.2007  10
  -9   0  17 1878.10 75.9725  14
   9   0 -17 1125.02 83.5404  10
  -8   0  17 4.44846 12.4829  14
   8   0 -17-32.8081 27.6411  10
  -7   0  17 21.5590 14.2311  14
   7   0 -17-13.9579 24.8167  10
  -6   0  17-3.45031 15.3559  14
  -5   0  17 634.001 54.9191  14
  -4   0  17 6.48919 16.9163  14
  -3   0  17 1242.66 79.1817  14
  -2   0  17 14.5388 19.4031  14
  -1   0  17 265.142 41.4892  14
   0   0  17-6.19824 21.2091  14
   1   0  17 4433.38 182.547   9
   1   0  17 4493.86 160.566  14
   2   0  17 5.31986 26.2943   9
   2   0  17-19.8391 24.1253  14
   3   0  17 56.7696 25.8161  14
   4   0  17-2.02615 19.0989  14
   5   0  17 33.4659 22.6868  14
   5   0  17 56.8765 37.3753  12
   6   0  17 2.29447 17.3673  14
   6   0  17 13.7962 31.0981  12
   7   0  17 302.801 39.8526  14
   7   0  17 261.876 46.8203  12
   8   0  17-0.91719 12.6535  14
   8   0  17 21.7498 21.6582  12
   9   0  17 167.394 24.5527  14
   9   0  17 195.870 33.9033  12
 -11   1  17 30.7081 9.87097  14
  11  -1 -17 22.8517 19.5230  10
 -10   1  17 39.4685 14.3617  14
  10  -1 -17 44.5153 24.5177  10
  -9   1  17 45.1132 18.1461  14
   9  -1 -17 13.7256 24.9947  10
  -8  -1  17 11.8809 8.99126  14
  -8   1  17 34.3760 14.9320  14
   8  -1 -17 55.1210 33.8307  10
   7  -1 -17 42.1706 35.2064  10
  -7  -1  17 11.8599 11.3755  14
  -7   1  17 5.39893 14.3338  14
  -6  -1  17 445.034 42.2346  14
  -6   1  17 394.932 44.6661  14
   5  -1 -17 13.8827 30.5899  10
  -5  -1  17-23.5058 15.3831  14
  -5   1  17 13.4378 18.9170  14
  -4  -1  17 5089.96 150.897  14
  -4   1  17 4860.67 153.229  14
   3  -1 -17 26.3724 30.4972  10
  -3  -1  17-3.80646 17.5459  14
  -3   1  17-30.8568 23.6553  14
  -2  -1  17 969.432 70.8932  14
  -2   1  17 1022.18 73.7291  14
  -1  -1  17 172.271 32.6143  14
  -1   1  17 168.855 34.4457  14
   0   1  17 3398.68 179.613   9
   0  -1  17 3296.28 132.655  14
   0   1  17 3320.74 138.319  14
   1   1  17 121.469 43.9008   9
   1  -1  17 106.729 28.0335  14
   1   1  17 150.393 35.2351  14
   2   1  17 1933.03 125.608   9
   2  -1  17 2122.65 108.473  14
   2   1  17 2175.16 111.819  14
   3   1  17 1126.81 93.4572   9
   3  -1  17 1243.88 82.8686  14
   3   1  17 1274.27 84.7432  14
   4  -1  17 4481.50 154.065  14
   4   1  17 4548.82 155.331  14
   4   1  17 4182.41 173.053  12
   5   1  17 135.357 31.9679   9
   5  -1  17 166.506 32.9929  14
   5   1  17 156.408 31.4221  14
   5   1  17 154.386 41.4227  12
   6  -1  17 799.824 63.3488  14
   6   1  17 801.165 60.9373  14
   6   1  17 698.369 68.7371  12
   7  -1  17 18.2974 18.5679  14
   7   1  17 39.6486 17.7729  14
   7   1  17 35.0018 27.5760  12
   8  -1  17 405.065 40.9733  14
   8   1  17 385.734 35.6721  14
   8   1  17 328.725 44.5663  12
   9   1  17 38.1967 17.3713  12
  10   1  17 160.102 23.8622  12
 -10   2  17 127.918 19.0763  14
  10  -2 -17 100.070 30.1291  10
  -9   2  17 759.385 47.5073  14
   9  -2 -17 443.855 55.3978  10
  -8   2  17-1.10433 12.4633  14
   8  -2 -17 24.6885 31.4052  10
   7  -2 -17 44.4587 35.7426  10
  -7   2  17 58.7424 21.4777  14
   6  -2 -17 3.35107 33.7029  10
  -6   2  17-2.32616 15.2524  14
   5  -2 -17 31.4812 32.9667  10
  -5   2  17 146.747 32.0694  14
   4  -2 -17 26.3790 44.0114  10
  -4   2  17 7.58875 17.6912  14
  -3  -2  17 702.234 52.1353  14
  -3   2  17 745.335 61.5888  14
   2  -2 -17 42.7068 46.6172  10
  -2  -2  17 67.7543 19.7538  14
  -2   2  17 53.8606 21.5899  14
   1  -2 -17 55.1242 44.8152  10
  -1   2  17 46.1559 57.7704   9
  -1  -2  17-21.4284 17.7314  14
  -1   2  17-13.0440 18.2520  14
   0   2  17 497.157 78.3468   9
   0  -2  17 491.689 47.6622  14
   0   2  17 541.413 55.3111  14
   1   2  17 3054.60 167.192   9
   1  -2  17 2849.61 114.777  14
   1   2  17 2902.69 122.450  14
   2   2  17 132.714 47.0714   9
   2  -2  17 118.970 26.7972  14
   2   2  17 106.815 25.3539  14
   3   2  17-11.9198 34.3054   9
   3  -2  17 26.5706 20.7422  14
   3   2  17 13.6061 15.2040  14
   4   2  17 754.772 74.4022   9
   4  -2  17 841.306 62.7937  14
   4   2  17 886.499 63.5003  14
   4   2  17 918.517 71.3035  12
   5   2  17-7.21302 23.2526   9
   5  -2  17 9.40935 14.4996  14
   5   2  17-6.97986 13.4368  14
   5   2  17 24.6394 21.2746  12
   6   2  17 549.408 52.9226   9
   6  -2  17 668.888 53.8008  14
   6   2  17 688.358 48.5184  14
   6   2  17 631.919 56.6015  12
   7   2  17 196.492 23.3562  14
   7   2  17 197.737 29.5275   9
   7  -2  17 200.583 28.7360  14
   7   2  17 193.821 31.7063  12
   8   2  17 26.5366 17.1211  12
   9   2  17 164.332 24.6134  12
  -9   3  17 10.2843 8.39109  14
   9  -3 -17-5.23312 16.2036  10
   8  -3 -17 57.0460 30.5965  10
  -8   3  17 7.10945 9.36349  14
   7  -3 -17 121.140 37.8523  10
  -7   3  17 187.919 25.6031  14
  -6   3  17 879.687 54.7324  14
   6  -3 -17 557.135 71.2887  10
   5  -3 -17 260.529 53.6378  10
  -5   3  17 426.915 40.4124  14
  -4   3  17 1346.66 72.2309  14
   4  -3 -17 1029.81 106.903  10
   3  -3 -17 49.8739 45.2474  10
  -3   3  17 40.9745 17.2186  14
   2  -3 -17 303.113 71.7430  10
  -2   3  17 247.266 56.6595   9
  -2   3  17 120.371 23.4542  14
   1  -3 -17 428.578 76.3135  10
  -1   3  17 482.368 69.3897   9
  -1   3  17 513.126 47.5550  14
   0   3  17 1733.09 121.360   9
   0   3  17 1706.68 83.6882  14
   0  -3 -17 1487.21 132.122  10
  -1  -3 -17 124.685 41.9218  10
   1   3  17 123.487 37.4450   9
   1   3  17 175.637 28.3601  14
   2   3  17 1063.68 93.0234   9
   2   3  17 1061.92 61.5498  14
  -3  -3 -17 369.302 56.3884  10
   3  -3  17 508.168 40.0387  14
   3   3  17 454.716 59.1754   9
   4   3  17 1403.88 93.4535   9
   4  -3  17 1437.36 65.4298  14
  -4  -3 -17 1205.39 92.8036  10
   5   3  17 23.4879 21.4697   9
   5  -3  17 37.0602 13.6961  14
   6   3  17 329.698 40.3658   9
   7   3  17 14.7953 14.3094   9
   8   3  17 18.6654 13.0313   9
   7  -4 -17 59.2173 22.0638  10
   6  -4 -17 23.1286 23.4627  10
   5  -4 -17-9.73972 26.3419  10
  -5   4  17 6.43780 7.16322  14
   4  -4 -17-64.2316 37.0382  10
   3  -4 -17 433.705 68.9293  10
   2  -4 -17 48.5445 38.7237  10
   1  -4 -17 125.886 46.3696  10
  -1   4  17 123.628 34.9750   9
   0  -4 -17 154.675 46.4878  10
   0   4  17 184.386 41.1455   9
  -1  -4 -17 479.835 70.1544  10
   1   4  17 530.945 58.6553   9
  -2  -4 -17 88.6569 32.4756  10
   2   4  17 97.1730 31.7811   9
  -3  -4 -17-21.3168 26.9246  10
   3   4  17 60.1941 29.2183   9
  -4  -4 -17 192.167 36.9774  10
   4   4  17 153.820 33.2311   9
  -5  -4 -17 33.3622 18.7329  10
   5   4  17-17.7063 19.1757   9
   6   4  17-12.4785 15.5700   9
   3  -5 -17-27.4531 18.3927  10
   2  -5 -17 34.0034 18.6118  10
   1  -5 -17 220.599 39.2839  10
   0  -5 -17 379.144 48.1060  10
   1   5  17 355.353 31.7229   9
  -1  -5 -17 454.447 50.8529  10
   2   5  17 435.881 35.2974   9
  -2  -5 -17 413.068 45.3995  10
  -9   0  18-5.83369 7.81520  14
  -8   0  18 382.136 34.2545  14
  -7   0  18 1.67776 11.0210  14
  -6   0  18 673.522 51.4980  14
  -5   0  18-18.2697 17.2934  14
  -4   0  18 55.7802 22.9445  14
  -3   0  18-14.0949 20.0961  14
  -2   0  18 56.2661 23.1669  14
  -1   0  18-21.4038 20.5748  14
   0   0  18 281.829 42.4001  14
   1   0  18 10.9842 19.8781  14
   2   0  18 132.666 30.9790  14
   3   0  18 5.02554 18.7799  14
   4   0  18 723.671 60.9972  14
   5   0  18 3.36362 18.5638  14
   6   0  18 81.7748 22.2737  14
   7   0  18 11.1242 12.7354  14
   8   0  18 658.308 44.2432  14
 -10   1  18 47.1682 11.2131  14
  -9   1  18-20.6511 10.9546  14
   9  -1 -18 26.3314 18.3335  10
  -8   1  18 30.3876 15.7339  14
   8  -1 -18-27.7931 21.9014  10
  -7  -1  18 201.924 25.0979  14
  -7   1  18 166.791 26.1966  14
   7  -1 -18 119.298 33.6343  10
  -6  -1  18 60.6540 16.9895  14
  -6   1  18 54.2969 18.7485  14
   6  -1 -18 56.2252 27.1668  10
   5  -1 -18-32.4369 23.1595  10
  -5  -1  18 19.1594 16.9030  14
  -5   1  18-8.46416 17.8843  14
  -4  -1  18 91.8495 22.9786  14
  -4   1  18 130.134 29.0118  14
  -3  -1  18 131.345 27.5672  14
  -3   1  18 126.337 28.4517  14
  -2  -1  18 82.0569 21.5843  14
  -2   1  18 101.558 28.2490  14
  -1  -1  18 691.979 57.1113  14
  -1   1  18 702.007 60.7566  14
   0  -1  18 83.4622 22.3880  14
   0   1  18 108.453 29.4129  14
   1   1  18 793.951 81.4443   9
   1  -1  18 785.667 63.1198  14
   1   1  18 872.858 69.2542  14
   2   1  18 91.6422 33.2679   9
   2  -1  18 101.443 24.6661  14
   2   1  18 99.2351 27.9330  14
   3   1  18 869.842 74.7417   9
   3  -1  18 1018.74 70.1333  14
   3   1  18 1027.97 72.7837  14
   4   1  18 182.858 33.9710   9
   4  -1  18 176.558 31.8203  14
   4   1  18 170.282 32.3884  14
   5  -1  18 98.2808 26.3135  14
   5   1  18 89.7577 23.0383  14
   6  -1  18 190.419 29.7917  14
   6   1  18 176.872 27.4039  14
   7  -1  18 1615.71 74.2348  14
   7   1  18 1505.81 68.0095  14
   8  -1  18 51.7429 14.1557  14
   8   1  18 25.2210 10.5002  14
  -9   2  18 18.9108 8.45367  14
   9  -2 -18 12.0751 16.6100  10
  -8   2  18 443.912 35.1514  14
   8  -2 -18 254.676 41.5029  10
  -7   2  18 11.5909 13.2957  14
   7  -2 -18 47.0459 30.1954  10
   6  -2 -18 55.6317 30.8205  10
  -6   2  18 92.0545 20.6417  14
   5  -2 -18 23.9809 26.3079  10
  -5   2  18 62.4101 20.1622  14
   4  -2 -18 129.055 38.1944  10
  -4   2  18 197.890 32.1387  14
  -3  -2  18 11.9555 11.2042  14
  -3   2  18-1.33703 14.5780  14
  -2  -2  18 38.5742 14.5375  14
  -2   2  18 63.8907 22.0750  14
   1  -2 -18 143.617 42.4292  10
  -1   2  18 235.661 58.3678   9
  -1  -2  18 169.407 26.7040  14
  -1   2  18 219.735 33.2129  14
   0   2  18 48.2882 39.9475   9
   0  -2  18-0.95818 11.8763  14
   0   2  18 7.92366 14.5552  14
   1  -2  18-21.0966 14.7039  14
   1   2  18-13.1716 14.2144  14
   2   2  18 54.0251 34.4245   9
   2  -2  18 61.8468 21.5467  14
   2   2  18 56.2015 19.9509  14
   3  -2  18 391.145 40.4102  14
   3   2  18 278.043 45.7541   9
   3   2  18 349.539 38.8556  14
   4  -2  18 453.114 42.3538  14
   4   2  18 483.911 41.9237  14
   4   2  18 374.221 45.6632   9
   5   2  18 192.737 32.3769   9
   5  -2  18 228.254 29.3984  14
   5   2  18 193.300 25.6841  14
   6   2  18 138.048 24.1476   9
   6  -2  18 164.727 23.6644  14
   6   2  18 114.713 18.0770  14
  -8   3  18 15.6968 8.29580  14
   8  -3 -18-3.76758 13.7127  10
   7  -3 -18 122.024 29.9549  10
  -7   3  18 104.114 16.2851  14
   6  -3 -18 107.665 31.6451  10
  -6   3  18 104.110 18.2908  14
   5  -3 -18-9.38175 21.5903  10
  -5   3  18-13.5652 11.2733  14
   4  -3 -18 91.8469 31.2697  10
  -4   3  18 251.774 29.7371  14
   3  -3 -18-3.77241 28.2308  10
  -3   3  18 18.2579 15.1854  14
   2  -3 -18 149.813 45.0219  10
  -2   3  18 156.650 24.9362  14
   1  -3 -18 37.7004 33.2317  10
  -1   3  18 67.2533 37.4868   9
  -1   3  18 31.2122 14.2531  14
   0  -3 -18 36.6800 27.6611  10
   0   3  18 31.1161 32.0847   9
   0   3  18 3.31884 11.1051  14
  -1  -3 -18 414.241 57.3316  10
   1   3  18 474.666 62.2434   9
   1   3  18 450.881 37.2994  14
   2   3  18 66.3759 29.0324   9
   2   3  18 69.1868 15.6971  14
   3   3  18 119.438 32.0621   9
   4  -3  18 37.1776 11.2380  14
   4   3  18 78.7364 27.6282   9
   5   3  18-9.90763 16.9429   9
   6   3  18 21.0975 14.5935   9
   5  -4 -18-5.60142 14.0554  10
   4  -4 -18 95.0995 26.9249  10
   3  -4 -18-18.9470 23.8854  10
   2  -4 -18-6.71431 21.8146  10
   1  -4 -18 249.155 44.6563  10
   0  -4 -18 145.789 35.6087  10
   0   4  18 242.209 37.8200   9
   1   4  18 562.561 51.7472   9
  -1  -4 -18 466.439 53.4396  10
  -2  -4 -18 10.4669 19.9853  10
   2   4  18 134.981 29.0158   9
   3   4  18 22.9938 18.0761   9
   4   4  18 8.66719 15.1531   9
  -8   0  19 1.64660 7.11549  14
  -7   0  19 82.2424 17.4680  14
  -6   0  19 11.1601 13.7890  14
  -5   0  19 3.25824 12.3817  14
  -4   0  19-8.90149 14.0742  14
  -3   0  19 239.968 33.6008  14
  -2   0  19 11.9067 16.3581  14
  -1   0  19 294.148 37.8529  14
   0   0  19 18.2206 17.8807  14
   1   0  19 25.7340 19.2187  14
   2   0  19-18.4720 19.3975  14
   3   0  19 384.463 42.5620  14
   4   0  19-13.6327 16.2483  14
   5   0  19 257.642 31.7170  14
   6   0  19-4.67875 11.0031  14
   7   0  19 74.9481 15.8158  14
  -8   1  19 262.391 24.6695  14
  -7   1  19 27.9846 12.1884  14
  -6  -1  19 267.473 25.3974  14
  -6   1  19 266.243 30.4861  14
  -5  -1  19 223.172 26.5723  14
  -5   1  19 252.283 30.7122  14
  -4  -1  19 1057.59 59.1367  14
  -4   1  19 1059.86 64.3915  14
  -3  -1  19-4.74223 11.7517  14
  -3   1  19 4.86308 14.5594  14
  -2  -1  19 29.7678 16.1164  14
  -2   1  19 2.48287 15.1729  14
  -1  -1  19 9.40141 14.7720  14
  -1   1  19 12.4255 15.4208  14
   0  -1  19 108.059 23.2204  14
   0   1  19 103.172 26.1831  14
   1  -1  19 248.118 34.3798  14
   1   1  19 277.337 37.5334  14
   2  -1  19 777.323 55.5724  14
   2   1  19 802.739 59.8581  14
   3  -1  19 12.9728 14.3166  14
   3   1  19 18.1146 16.4051  14
   4  -1  19 29.8864 17.1550  14
   4   1  19 44.0167 17.4186  14
   5  -1  19 97.3688 21.0625  14
   5   1  19 81.2575 17.9764  14
   6  -1  19 599.847 41.5179  14
   6   1  19 573.066 39.4607  14
   7  -1  19 50.7375 12.8839  14
   7   1  19 44.6763 10.3993  14
  -8   2  19 5.53779 6.39376  14
  -7   2  19 0.34828 8.65595  14
  -6   2  19 100.138 19.1370  14
   6  -2 -19 85.4314 23.8173  10
   5  -2 -19 28.1924 17.2514  10
  -5   2  19 11.3789 11.5998  14
   4  -2 -19 10.9009 17.2476  10
  -4   2  19 0.73379 12.2331  14
   3  -2 -19 57.9260 20.7993  10
  -3   2  19 113.495 22.7462  14
  -2  -2  19 10.3781 9.24084  14
  -2   2  19-8.82776 15.5360  14
  -1  -2  19 113.727 19.6412  14
  -1   2  19 84.7788 22.3033  14
   0  -2  19 17.9706 11.0136  14
   0   2  19 13.8570 12.4874  14
   1  -2  19 36.6570 13.7005  14
   1   2  19 55.0326 17.0703  14
   2  -2  19-1.98314 10.4631  14
   2   2  19 0.78032 13.7682  14
   3   2  19 122.730 30.6788   9
   3  -2  19 140.660 22.3155  14
   3   2  19 127.518 21.5521  14
   4  -2  19 20.9487 10.3900  14
   4   2  19-2.82620 8.81195  14
   5   2  19 32.0860 15.7669   9
   5  -2  19 31.9832 11.6457  14
   5   2  19 35.1800 11.2704  14
   5  -3 -19 262.711 32.3884  10
  -5   3  19 477.769 31.0164  14
   4  -3 -19 250.754 34.3674  10
  -4   3  19 430.260 31.5399  14
   3  -3 -19-13.7932 19.2978  10
  -3   3  19 8.35927 9.00753  14
   2  -3 -19-23.9919 20.7621  10
  -2   3  19-1.35307 8.78474  14
   1  -3 -19 83.6515 22.3309  10
  -1   3  19 148.049 19.8236  14
   0  -3 -19 104.680 23.3903  10
   0   3  19 192.954 21.2227  14
   1   3  19 95.8363 31.1644   9
   1   3  19 34.8348 10.8723  14
   2   3  19 110.415 30.4969   9
   3   3  19 408.811 42.4486   9
   4   3  19 53.1154 19.5393   9
  -6   0  20 189.640 20.2921  14
  -5   0  20-9.40589 10.5643  14
  -4   0  20 107.950 20.3030  14
  -3   0  20 2.47946 11.6273  14
  -2   0  20 875.226 53.9455  14
  -1   0  20 27.7339 16.2997  14
   0   0  20 717.283 50.5316  14
   1   0  20-17.3511 16.2694  14
   2   0  20 239.264 29.6885  14
   3   0  20 2.12496 11.1644  14
   4   0  20-5.59558 10.4653  14
   5   0  20 3.35344 8.73643  14
   6   0  20 108.621 15.1216  14
  -6   1  20 31.6624 11.3506  14
  -5  -1  20 512.216 30.1581  14
  -5   1  20 645.798 41.0884  14
  -4  -1  20 73.2950 14.2756  14
  -4   1  20 67.3103 16.8330  14
  -3  -1  20 125.515 19.8669  14
  -3   1  20 126.180 23.1401  14
  -2  -1  20 7.05954 11.4170  14
  -2   1  20 9.52008 11.2131  14
  -1  -1  20 121.904 20.9036  14
  -1   1  20 110.925 22.4710  14
   0  -1  20 65.1061 17.6032  14
   0   1  20 58.5670 18.6105  14
   1  -1  20 246.117 27.9661  14
   1   1  20 276.201 32.9742  14
   2  -1  20-18.7508 13.1182  14
   2   1  20-5.06829 10.7096  14
   3  -1  20 525.330 38.6665  14
   3   1  20 511.306 39.4073  14
   4  -1  20 75.1921 15.5402  14
   4   1  20 66.4409 16.0006  14
   5  -1  20-7.73248 9.26734  14
   5   1  20 9.43573 8.08436  14
   6  -1  20 36.0208 8.53787  14
  -5   2  20-2.11940 7.42943  14
  -4   2  20 39.7773 13.3219  14
  -3   2  20-14.6870 10.9022  14
  -2   2  20 534.204 38.5432  14
  -1   2  20 45.2210 13.9684  14
   0  -2  20 148.903 17.1962  14
   0   2  20 159.932 22.5327  14
   1  -2  20 33.2558 9.32723  14
   1   2  20 21.1815 11.1170  14
   2  -2  20 369.898 27.0823  14
   2   2  20 373.772 29.6335  14
   3  -2  20 82.3284 12.9845  14
   3   2  20 108.573 15.2323  14
  -4   0  21-3.62090 6.61866  14
  -3   0  21-3.26326 7.96453  14
  -2   0  21 3.60998 10.2729  14
  -1   0  21 290.769 26.7036  14
   0   0  21-7.88322 9.45895  14
   1   0  21 30.7714 11.2869  14
   2   0  21 18.1963 10.2072  14
   3   0  21 238.588 22.3402  14
   4   0  21-4.30905 6.57668  14
  -4   1  21-5.65384 7.15056  14
  -3   1  21-3.18152 7.42048  14
  -2   1  21 184.213 21.1303  14
  -1  -1  21 13.3715 8.06355  14
  -1   1  21 3.60896 8.71902  14
   0  -1  21 601.530 33.3224  14
   0   1  21 623.454 37.4038  14
   1  -1  21 137.850 16.9236  14
   1   1  21 146.345 18.8501  14
   2  -1  21 709.501 35.1502  14
   2   1  21 714.125 37.4490  14
   3   1  21 97.6871 13.7676  14
   0   0   0    0.00    0.00   0
TITL cu470 in P2(1)/n
REM P2(1)/n (#14 in standard setting)
CELL 1.54184  14.757953   6.793017  17.287300  90.0000  91.2871  90.0000
ZERR    4.00   0.000499   0.000305   0.000551   0.0000   0.0030   0.0000
LATT  1
SYMM -x+1/2, y+1/2,-z+1/2
SFAC C H N O
UNIT 80.00 80.00 20.00 12.00
TREF
HKLF 4
END
;
_shelx_hkl_checksum     9577
_shelx_res_file
;
    shelx.res created by SHELXL-2014/7
TITL CF solution in P21/n
CELL  1.54184  14.7579   6.7930  17.2873   90.000   91.287   90.000
ZERR     4.00   0.0005   0.0003   0.0005    0.000    0.003    0.000
LATT   1
SYMM  1/2 - X, 1/2 + Y, 1/2 - Z
SFAC  C    H    N    O
UNIT  76 60 20 16
MERG   2
shel 22.1 0.82
FMAP   2
PLAN   20
SIZE     0.030   0.150   0.200
ACTA
BOND   $H
CONF
HTAB N6 O3
HTAB N7 O1
EQIV $1 -x+1, -y+2, -z+1
HTAB N7 O1_$1
HTAB O2 N1
EQIV $2 x-1, y, z
HTAB O4 N9_$2
L.S.  10
WGHT    0.093400    0.207800
EXTI    0.000656
FVAR       2.95670
MOLE    1
O1    4    0.426823    1.065000    0.543925    11.00000    0.03752    0.12937 =
         0.04457    0.01792   -0.00207   -0.00590
N1    3    0.394439    0.950486    0.780539    11.00000    0.03136    0.06633 =
         0.03430   -0.00175   -0.00600    0.00268
N3    3    0.544492    0.958217    0.836929    11.00000    0.03609    0.07547 =
         0.03998   -0.00299   -0.01074    0.00264
N6    3    0.355037    0.970601    0.652478    11.00000    0.02400    0.05972 =
         0.03530    0.00194   -0.00765   -0.00209
AFIX  43
H6    2    0.302405    0.938144    0.668626    11.00000   -1.20000
AFIX   0
N7    3    0.574809    0.998042    0.637423    11.00000    0.02866    0.05924 =
         0.04031    0.00108   -0.00340   -0.00018
AFIX  43
H7    2    0.559784    1.005273    0.589152    11.00000   -1.20000
AFIX   0
N9    3    0.663118    0.988695    0.743944    11.00000    0.02644    0.06245 =
         0.05034   -0.00321   -0.00866    0.00149
C2    1    0.455861    0.946562    0.840044    11.00000    0.03786    0.08409 =
         0.03443   -0.00160   -0.00636    0.00352
AFIX  43
H2    2    0.432237    0.934046    0.889224    11.00000   -1.20000
AFIX   0
C4    1    0.573998    0.974697    0.764592    11.00000    0.03020    0.04756 =
         0.04243   -0.00344   -0.00965    0.00186
C6    1    0.424450    0.968266    0.708534    11.00000    0.02963    0.04296 =
         0.03552   -0.00206   -0.00782    0.00098
C5    1    0.517107    0.980566    0.697944    11.00000    0.03020    0.04014 =
         0.03646   -0.00118   -0.00607    0.00109
C8    1    0.659381    1.001744    0.667803    11.00000    0.02592    0.06486 =
         0.05108    0.00066   -0.00115    0.00047
AFIX  43
H8    2    0.710699    1.012541    0.637839    11.00000   -1.20000
AFIX   0
C10   1    0.358276    1.016338    0.576530    11.00000    0.03011    0.06148 =
         0.03716    0.00108   -0.00476    0.00166
C11   1    0.268476    1.008837    0.535105    11.00000    0.03110    0.07102 =
         0.03197    0.00226   -0.00607    0.00123
C12   1    0.219957    0.837269    0.530855    11.00000    0.07057    0.09022 =
         0.06988    0.01507   -0.03239   -0.02040
AFIX  43
H12   2    0.241465    0.725218    0.556136    11.00000   -1.20000
AFIX   0
C13   1    0.139257    0.830253    0.489165    11.00000    0.08610    0.15013 =
         0.08643    0.02979   -0.04989   -0.05282
AFIX  43
H13   2    0.107519    0.712376    0.484700    11.00000   -1.20000
AFIX   0
C14   1    0.106201    0.995579    0.454657    11.00000    0.04809    0.18246 =
         0.05359    0.01641   -0.02128   -0.01414
AFIX  43
H14   2    0.051015    0.990797    0.427673    11.00000   -1.20000
AFIX   0
C15   1    0.153259    1.170015    0.459085    11.00000    0.05626    0.13519 =
         0.05637    0.01716   -0.00984    0.03529
AFIX  43
H15   2    0.129740    1.282753    0.435641    11.00000   -1.20000
AFIX   0
C16   1    0.236127    1.177082    0.498755    11.00000    0.05170    0.07841 =
         0.05584    0.00726   -0.00753    0.01350
AFIX  43
H16   2    0.269406    1.293292    0.500854    11.00000   -1.20000
AFIX   0
MOLE    2
O2    4    0.221029    0.969131    0.832962    11.00000    0.02943    0.09747 =
         0.04160   -0.00395   -0.00522   -0.00015
AFIX 147
H2A   2    0.271797    0.953044    0.815698    11.00000   -1.50000
AFIX   0
O3    4    0.181259    0.934923    0.709356    11.00000    0.03388    0.14388 =
         0.04250   -0.01603   -0.00088   -0.00164
O4    4   -0.203315    1.006109    0.860089    11.00000    0.02902    0.10373 =
         0.04967   -0.00569   -0.00027    0.00108
AFIX 147
H4    2   -0.237264    0.992575    0.822261    11.00000   -1.50000
AFIX   0
C17   1    0.159963    0.958255    0.775842    11.00000    0.03168    0.05098 =
         0.03984   -0.00144   -0.00523   -0.00147
C18   1    0.065586    0.973720    0.799470    11.00000    0.03080    0.04034 =
         0.03827    0.00182   -0.00511   -0.00091
C19   1    0.040966    1.000893    0.875794    11.00000    0.03317    0.06207 =
         0.03499    0.00079   -0.00783   -0.00035
AFIX  43
H19   2    0.085698    1.011167    0.914338    11.00000   -1.20000
AFIX   0
C20   1   -0.048793    1.012792    0.895063    11.00000    0.03494    0.08223 =
         0.03238    0.00001   -0.00232    0.00062
AFIX  43
H20   2   -0.064271    1.031434    0.946399    11.00000   -1.20000
AFIX   0
C21   1   -0.116917    0.996982    0.837799    11.00000    0.02945    0.05400 =
         0.04395    0.00089   -0.00343   -0.00023
C22   1   -0.092317    0.972175    0.761115    11.00000    0.03297    0.05783 =
         0.03972   -0.00358   -0.00921    0.00094
AFIX  43
H22   2   -0.136819    0.963719    0.722307    11.00000   -1.20000
AFIX   0
C23   1   -0.002812    0.960228    0.742781    11.00000    0.03458    0.06024 =
         0.03488   -0.00292   -0.00602    0.00137
AFIX  43
H23   2    0.012748    0.942731    0.691403    11.00000   -1.20000
AFIX   0
HKLF 4
REM  CF solution in P21/n
REM R1 =  0.0529 for    2457 Fo > 4sig(Fo)  and  0.0695 for all    3284 data
REM    256 parameters refined using      0 restraints
END
WGHT      0.0932      0.2044
REM Highest difference peak  0.438,  deepest hole -0.299,  1-sigma level  0.052
Q1    1   0.4241  0.9050  0.5409  11.00000  0.05    0.44
Q2    1   0.1841  1.0575  0.7222  11.00000  0.05    0.32
Q3    1   0.6478  1.0042  0.7581  11.00000  0.05    0.20
Q4    1   0.2206  1.0901  0.5407  11.00000  0.05    0.20
Q5    1   0.4244  1.0465  0.8974  11.00000  0.05    0.18
Q6    1   0.2361  0.9695  0.5429  11.00000  0.05    0.17
Q7    1   0.3961  1.0296  0.7886  11.00000  0.05    0.17
Q8    1   0.5249  1.0166  0.7150  11.00000  0.05    0.17
Q9    1   0.5405  1.0579  0.8383  11.00000  0.05    0.16
Q10   1  -0.1032  0.9439  0.7956  11.00000  0.05    0.15
Q11   1   0.0348  1.0759  0.6852  11.00000  0.05    0.15
Q12   1   0.1215  1.1037  0.4888  11.00000  0.05    0.15
Q13   1   0.2147  1.0791  0.8103  11.00000  0.05    0.15
Q14   1   0.3023  1.0342  0.6646  11.00000  0.05    0.14
Q15   1   0.7305  0.9697  0.7517  11.00000  0.05    0.14
Q16   1   0.0344  1.0426  0.7668  11.00000  0.05    0.14
Q17   1   0.4775  1.0265  0.6972  11.00000  0.05    0.14
Q18   1  -0.0759  1.0528  0.8605  11.00000  0.05    0.14
Q19   1   0.3005  1.0263  0.5554  11.00000  0.05    0.14
Q20   1   0.0407  1.0341  0.8554  11.00000  0.05    0.14
;
_shelx_res_checksum     7046
