# Supplementary material for: Supra­molecular hydrogen-bonding patterns in a 1:1 co-crystal of the N(7)—H tautomeric form of N 6-benzoyl­adenine with 4-hy­droxy­benzoic acid
Source: Acta Crystallogr E Crystallogr Commun. 2017 Feb 17;73(Pt 3):383–6. doi: 10.1107/S2056989017002171 (PMC5347060; doi:10.1107/S2056989017002171)
Supplement: Supplementary file 2 [file e-73-00383-Isup2.hkl]

data_I                                                                          
_shelx_title ' CF solution in P21/n'                                            
_shelx_refln_list_code          4                                               
_shelx_F_calc_maximum      368.57                                               
_exptl_crystal_F_000       784.00                                               
_reflns_d_resolution_high  0.8200                                               
                                                                                
loop_                                                                           
 _space_group_symop_operation_xyz                                               
 'x, y, z'                                                                      
 '-x+1/2, y+1/2, -z+1/2'                                                        
 '-x, -y, -z'                                                                   
 'x-1/2, -y-1/2, z-1/2'                                                         
                                                                                
_cell_length_a    14.7579                                                       
_cell_length_b     6.7930                                                       
_cell_length_c    17.2873                                                       
_cell_angle_alpha  90.000                                                       
_cell_angle_beta   91.287                                                       
_cell_angle_gamma  90.000                                                       
                                                                                
_shelx_F_squared_multiplier     1.000                                           
                                                                                
loop_                                                                           
 _refln_index_h                                                                 
 _refln_index_k                                                                 
 _refln_index_l                                                                 
 _refln_F_squared_calc                                                          
 _refln_F_squared_meas                                                          
 _refln_F_squared_sigma                                                         
 _refln_observed_status                                                         
   2   0   0        603.68        554.47         9.74 o                         
   4   0   0       2175.19       2191.95        40.40 o                         
   6   0   0       1083.50       1275.28        39.82 o                         
   8   0   0       1245.87       1457.73        50.29 o                         
  10   0   0        740.76        733.15        41.63 o                         
  12   0   0        128.21        131.87        13.95 o                         
  14   0   0        399.14        427.89        16.92 o                         
  16   0   0        114.60        113.65        11.05 o                         
   1   1   0       1262.57       1153.04        25.07 o                         
   2   1   0        327.36        238.08        12.52 o                         
   3   1   0        791.81        766.84         7.45 o                         
   4   1   0         63.06         58.87         2.44 o                         
   5   1   0       4058.86       4149.31        25.81 o                         
   6   1   0        368.33        390.93         8.56 o                         
   7   1   0        170.26        176.28         6.90 o                         
   8   1   0          6.52          7.51         3.41 o                         
   9   1   0       2077.99       2313.55        85.53 o                         
  10   1   0         11.77          8.56         5.13 o                         
  11   1   0         20.47         23.45         2.89 o                         
  12   1   0          5.00          4.44         1.91 o                         
  13   1   0        892.83       1028.78        22.44 o                         
  14   1   0          7.40          3.44         2.62 o                         
  15   1   0          0.38          1.80         2.97 o                         
  16   1   0          4.85          0.91         4.26 o                         
  17   1   0         76.12         98.08         9.52 o                         
   0   2   0     135842.83     150834.06       355.20 o                         
   1   2   0       1122.86        934.99        18.41 o                         
   2   2   0       5263.74       4622.52        65.99 o                         
   3   2   0         85.75         66.97         3.64 o                         
   4   2   0       1083.05       1001.64        11.89 o                         
   5   2   0        256.62        245.06        20.23 o                         
   6   2   0        326.50        379.11        10.92 o                         
   7   2   0         59.93         61.92         6.08 o                         
   8   2   0       1428.69       1568.60        26.66 o                         
   9   2   0         21.90         30.48         8.95 o                         
  10   2   0         76.07         80.53         5.68 o                         
  11   2   0         74.15         65.20         4.42 o                         
  12   2   0         27.37         24.24         4.34 o                         
  13   2   0         15.66         16.18         2.54 o                         
  14   2   0        190.96        182.46        18.22 o                         
  15   2   0         19.98         18.35         6.87 o                         
  16   2   0         41.81         35.69         6.93 o                         
  17   2   0         16.06         15.49         4.13 o                         
   1   3   0        843.45        839.11         7.54 o                         
   2   3   0        229.96        202.09         9.02 o                         
   3   3   0        722.47        685.42        20.35 o                         
   4   3   0         98.85        101.51        16.73 o                         
   5   3   0         70.13         50.04         4.13 o                         
   6   3   0        699.77        727.14        40.98 o                         
   7   3   0        210.01        191.37         8.93 o                         
   8   3   0         42.48         49.00         5.39 o                         
   9   3   0        392.96        430.01        17.59 o                         
  10   3   0         85.84         90.06         5.87 o                         
  11   3   0        103.76        119.28         7.46 o                         
  12   3   0         42.93         49.38         5.66 o                         
  13   3   0        874.48       1021.32        37.54 o                         
  14   3   0          0.24         -0.03         2.41 o                         
  15   3   0          6.32          3.17         4.37 o                         
  16   3   0          0.09         -3.58         3.58 o                         
   0   4   0      14929.63      14334.58        59.97 o                         
   1   4   0        478.30        429.35         9.95 o                         
   2   4   0        356.70        309.84         9.11 o                         
   3   4   0         37.16         26.08         3.15 o                         
   4   4   0        115.56        114.33         6.60 o                         
   5   4   0         49.74         49.46         4.73 o                         
   6   4   0         40.65         37.21         4.27 o                         
   7   4   0          6.18          2.92         1.96 o                         
   8   4   0        119.38        104.18         6.31 o                         
   9   4   0          0.22          0.35         3.22 o                         
  10   4   0        115.18        114.42         7.95 o                         
  11   4   0         14.09         15.79         2.63 o                         
  12   4   0         47.76         56.15         4.42 o                         
  13   4   0          0.10          1.45         2.04 o                         
  14   4   0         61.34         53.97         6.65 o                         
  15   4   0         14.08         13.52         3.44 o                         
   1   5   0          4.05          2.08         2.51 o                         
   2   5   0         17.14         20.08         1.92 o                         
   3   5   0         38.26         45.16         2.92 o                         
   4   5   0         15.80         18.62         2.03 o                         
   5   5   0          0.01          0.21         1.14 o                         
   6   5   0        210.87        206.30         8.72 o                         
   7   5   0        104.39        114.99        10.59 o                         
   8   5   0         69.57         67.77         8.54 o                         
   9   5   0         81.77         87.71         9.32 o                         
  10   5   0         13.39         12.15         4.00 o                         
  11   5   0         16.99         23.92         3.37 o                         
  12   5   0         60.91         77.59         5.10 o                         
  13   5   0        163.47        158.20         8.16 o                         
  14   5   0          3.62          3.93         2.47 o                         
   0   6   0       1530.74       1401.68        32.04 o                         
   1   6   0         35.18         43.81         4.26 o                         
   2   6   0          0.08          0.17         2.67 o                         
   3   6   0          2.22          1.36         1.97 o                         
   4   6   0          6.20          4.98         1.98 o                         
   5   6   0         11.56         16.17         2.89 o                         
   6   6   0          7.43          2.33         3.71 o                         
   7   6   0          0.79          0.65         1.92 o                         
   8   6   0          0.27          1.23         1.96 o                         
   9   6   0          2.67          2.71         1.95 o                         
  10   6   0         45.18         44.79         3.19 o                         
  11   6   0         13.56         15.17         1.82 o                         
  12   6   0          4.88          3.57         1.87 o                         
   1   7   0          0.02         -0.15         2.14 o                         
   2   7   0          3.52          2.56         2.09 o                         
   3   7   0         11.99         14.89         2.57 o                         
   4   7   0          0.35         -0.45         2.47 o                         
   5   7   0         12.29         12.38         4.06 o                         
   6   7   0         43.08         37.20         5.76 o                         
   7   7   0         25.88         29.47         4.81 o                         
   8   7   0         20.81         17.23         3.68 o                         
   9   7   0         14.29         11.12         2.31 o                         
   0   8   0         43.44         32.23         3.97 o                         
   1   8   0          2.80          1.53         1.18 o                         
   2   8   0          2.41          0.76         1.14 o                         
   3   8   0          0.36          0.36         1.00 o                         
   4   8   0          3.13          2.35         1.43 o                         
 -17   0   1          4.62          4.26         2.86 o                         
 -15   0   1        253.15        279.86        12.93 o                         
 -13   0   1        647.03        669.46        31.16 o                         
 -11   0   1          0.13         -0.86         2.44 o                         
  -9   0   1        205.23        164.03        18.60 o                         
  -7   0   1        989.67       1146.14        41.71 o                         
  -5   0   1          2.71          3.37         1.55 o                         
  -3   0   1       1807.37       1809.20        33.21 o                         
  -1   0   1       1272.89       1133.08        15.57 o                         
   1   0   1       6690.40       6804.83        50.39 o                         
   3   0   1        683.08        607.22        13.94 o                         
   5   0   1          2.01          4.90         3.77 o                         
   7   0   1       1819.07       2046.58        53.69 o                         
   9   0   1        108.62        122.95         5.94 o                         
  11   0   1        200.76        182.17        16.26 o                         
  13   0   1         29.29         28.88         4.70 o                         
  15   0   1         57.81         73.87        10.09 o                         
  17   0   1         45.65         47.86         5.97 o                         
 -17   1   1          2.78         -0.79         3.29 o                         
 -16   1   1         23.46         30.57         6.44 o                         
 -15   1   1          1.31          0.95         2.57 o                         
 -14   1   1       1047.09       1092.68        22.72 o                         
 -13   1   1         45.67         48.70         4.27 o                         
 -12   1   1        247.00        261.72         9.04 o                         
 -11   1   1         11.65         12.35         2.71 o                         
 -10   1   1       1137.40       1052.99        36.40 o                         
  -9   1   1          3.07          2.81         6.23 o                         
  -8   1   1       3889.89       4317.14        35.96 o                         
  -7   1   1          0.60         -0.14         0.98 o                         
  -6   1   1       3481.00       3907.62        65.53 o                         
  -5   1   1        849.08        769.94        11.76 o                         
  -4   1   1       6363.49       6081.34        27.87 o                         
  -3   1   1        242.04        223.45         4.77 o                         
  -2   1   1       1321.12       1170.33        36.38 o                         
  -1   1   1         38.21         37.03         2.94 o                         
   0   1   1       4325.32       3880.89        27.52 o                         
   1   1   1        200.83        178.74         5.44 o                         
   2   1   1       1572.29       1520.52        38.24 o                         
   3   1   1        407.35        386.64         6.87 o                         
   4   1   1        354.21        280.31         5.44 o                         
   5   1   1          7.16         15.20         1.02 o                         
   6   1   1       3723.60       4087.26        49.92 o                         
   7   1   1         15.43         15.26         1.47 o                         
   8   1   1        407.40        463.63        20.60 o                         
   9   1   1          0.19         -2.35         3.38 o                         
  10   1   1        397.74        355.39        20.55 o                         
  11   1   1        190.98        191.79         6.99 o                         
  12   1   1       1694.07       1842.97        35.99 o                         
  13   1   1          2.16         -1.03         2.67 o                         
  14   1   1          0.13         -1.87         3.14 o                         
  15   1   1          0.13         -1.05         2.56 o                         
  16   1   1         23.67         30.97         3.94 o                         
  17   1   1          2.72          3.63         2.84 o                         
 -17   2   1          0.41          0.15         2.68 o                         
 -16   2   1         12.06          7.83         4.09 o                         
 -15   2   1         40.22         44.93         9.12 o                         
 -14   2   1          5.52          7.85         3.44 o                         
 -13   2   1        929.06       1045.83        21.10 o                         
 -12   2   1          2.24          3.46         2.86 o                         
 -11   2   1        178.78        190.42        10.01 o                         
 -10   2   1         14.24         12.41         3.28 o                         
  -9   2   1        116.57        113.89         6.98 o                         
  -8   2   1          0.04          1.03         1.40 o                         
  -7   2   1        171.59        203.35         8.99 o                         
  -6   2   1         51.48         40.15         3.50 o                         
  -5   2   1        437.24        427.92        14.33 o                         
  -4   2   1        234.32        198.86        13.18 o                         
  -3   2   1        852.97        720.93        11.15 o                         
  -2   2   1          2.67          2.19         2.00 o                         
  -1   2   1       5392.96       4705.99        86.71 o                         
   0   2   1       9818.40       8082.51        55.39 o                         
   1   2   1       6681.86       5452.88        47.87 o                         
   2   2   1        542.21        461.25         8.93 o                         
   3   2   1       4504.34       3982.09        30.53 o                         
   4   2   1         47.28         22.31         3.29 o                         
   5   2   1         53.84         54.69         3.17 o                         
   6   2   1         39.61         38.72         3.53 o                         
   7   2   1        602.51        650.29        24.27 o                         
   8   2   1        194.73        209.94        21.31 o                         
   9   2   1         10.93         15.42         8.84 o                         
  10   2   1          3.79          5.14         3.34 o                         
  11   2   1        786.08        874.05        14.05 o                         
  12   2   1         66.54         69.92         6.46 o                         
  13   2   1        127.56        146.76         6.42 o                         
  14   2   1         10.27          5.94         4.99 o                         
  15   2   1          3.26          0.64         5.58 o                         
  16   2   1          0.17         -4.70         4.70 o                         
  17   2   1         24.90         29.69         5.24 o                         
 -16   3   1          0.91          0.75         3.12 o                         
 -15   3   1         18.28         19.25         5.53 o                         
 -14   3   1        339.85        361.32        13.39 o                         
 -13   3   1         14.94         12.91         4.14 o                         
 -12   3   1         34.51         29.98         5.33 o                         
 -11   3   1         27.57         28.09         4.05 o                         
 -10   3   1        212.12        208.09         9.82 o                         
  -9   3   1          0.04          1.85         1.67 o                         
  -8   3   1        969.11       1115.51        24.70 o                         
  -7   3   1          2.83          4.77         2.18 o                         
  -6   3   1        958.84        969.98        17.74 o                         
  -5   3   1        989.02        968.70        16.45 o                         
  -4   3   1        544.21        479.38        11.16 o                         
  -3   3   1         17.59         26.31         2.46 o                         
  -2   3   1        230.59        195.84         6.68 o                         
  -1   3   1         22.52         24.13         1.66 o                         
   0   3   1        506.61        489.85         8.11 o                         
   1   3   1        374.68        333.42         7.11 o                         
   2   3   1         12.81          7.65         1.57 o                         
   3   3   1        663.01        584.08        39.64 o                         
   4   3   1        396.23        379.77        24.09 o                         
   5   3   1         45.78         45.03         4.05 o                         
   6   3   1        591.24        612.12        60.55 o                         
   7   3   1         31.61         36.02         4.01 o                         
   8   3   1        377.29        437.60        36.01 o                         
   9   3   1         45.24         51.68         6.38 o                         
  10   3   1        341.60        396.51        25.79 o                         
  11   3   1        145.77        162.19         9.72 o                         
  12   3   1        751.07        911.94        69.86 o                         
  13   3   1         97.91        105.56         5.41 o                         
  14   3   1         35.54         38.44         7.92 o                         
  15   3   1          3.97          0.98         3.46 o                         
  16   3   1          7.68          7.38         3.68 o                         
 -15   4   1          9.12          3.80         2.31 o                         
 -14   4   1          0.05         -0.85         1.58 o                         
 -13   4   1        225.42        243.44        22.07 o                         
 -12   4   1         25.14         31.35         4.13 o                         
 -11   4   1        101.87        113.56         6.45 o                         
 -10   4   1          8.84          4.62         3.64 o                         
  -9   4   1         39.94         32.77         3.68 o                         
  -8   4   1         10.40          9.42         2.45 o                         
  -7   4   1          1.40         -1.45         1.82 o                         
  -6   4   1          4.17          5.35         2.60 o                         
  -5   4   1         39.91         50.45         4.60 o                         
  -4   4   1         94.32         99.95         6.20 o                         
  -3   4   1         25.63         31.16         3.35 o                         
  -2   4   1        192.41        177.83         6.83 o                         
  -1   4   1       1799.14       1634.92        22.43 o                         
   0   4   1       4495.63       4141.74        30.42 o                         
   1   4   1        337.37        325.23         6.26 o                         
   2   4   1        334.71        321.04        17.71 o                         
   3   4   1        781.09        808.63        64.07 o                         
   4   4   1          0.01         -1.47         1.47 o                         
   5   4   1         64.44         75.58         5.81 o                         
   6   4   1          1.55          1.03         1.65 o                         
   7   4   1        157.41        131.24         6.30 o                         
   8   4   1         45.43         54.51         7.06 o                         
   9   4   1         68.68         74.11         8.17 o                         
  10   4   1          4.51          6.26         2.50 o                         
  11   4   1        300.95        369.52        17.21 o                         
  12   4   1         85.45        116.72         7.50 o                         
  13   4   1          2.67          2.87         3.09 o                         
  14   4   1         20.67         14.52         4.15 o                         
  15   4   1          2.18          4.56         2.62 o                         
 -14   5   1        108.23        101.21         6.90 o                         
 -13   5   1          4.82          7.01         2.55 o                         
 -12   5   1         17.85         16.38         3.72 o                         
 -11   5   1         35.55         33.16         4.06 o                         
 -10   5   1        155.51        166.60        12.91 o                         
  -9   5   1          3.54          0.31         3.15 o                         
  -8   5   1        257.81        249.32        15.93 o                         
  -7   5   1         11.71         15.31         2.93 o                         
  -6   5   1        160.88        166.06         7.97 o                         
  -5   5   1        176.34        169.91         7.70 o                         
  -4   5   1         15.94         19.55         2.23 o                         
  -3   5   1         12.14         16.01         1.89 o                         
  -2   5   1         19.05         22.77         2.15 o                         
  -1   5   1         17.22         21.35         2.03 o                         
   0   5   1         54.95         42.14         3.60 o                         
   1   5   1        174.82        181.82         7.17 o                         
   2   5   1        176.36        185.25         6.55 o                         
   3   5   1         47.23         34.02         2.52 o                         
   4   5   1         74.90         81.65         5.03 o                         
   5   5   1         11.68         10.61         1.80 o                         
   6   5   1         79.42         69.17         7.30 o                         
   7   5   1         14.54         19.81         5.11 o                         
   8   5   1          1.11         -0.94         3.11 o                         
   9   5   1         30.09         36.19         6.53 o                         
  10   5   1          0.59         -1.39         1.91 o                         
  11   5   1          8.10          8.47         2.30 o                         
  12   5   1        184.45        222.87        12.21 o                         
  13   5   1         43.19         49.98         6.13 o                         
  14   5   1          4.07          6.25         2.42 o                         
 -12   6   1         23.47         22.88         2.05 o                         
 -11   6   1          3.84          4.85         1.32 o                         
 -10   6   1          2.67          3.81         1.52 o                         
  -9   6   1         30.35         29.32         3.63 o                         
  -8   6   1          9.26          7.76         2.45 o                         
  -7   6   1          1.31          8.04         4.68 o                         
  -6   6   1          0.16          1.77         1.89 o                         
  -5   6   1          9.62          7.09         1.60 o                         
  -4   6   1         12.29         10.96         1.87 o                         
  -3   6   1         39.45         37.54         3.97 o                         
  -2   6   1        169.25        141.24        10.38 o                         
  -1   6   1        355.73        310.40        10.67 o                         
   0   6   1       1059.33        954.74        18.59 o                         
   1   6   1          1.93         -1.68         1.92 o                         
   2   6   1         90.75         91.65         5.90 o                         
   3   6   1         46.73         54.35         4.65 o                         
   4   6   1          8.26         10.41         2.35 o                         
   5   6   1          5.99         15.65         4.91 o                         
   6   6   1         23.39         33.76         6.78 o                         
   7   6   1          4.56          3.09         2.28 o                         
   8   6   1          9.09          6.28         2.16 o                         
   9   6   1          0.01          0.35         1.95 o                         
  10   6   1          1.41          1.41         1.15 o                         
  11   6   1          9.48          6.07         1.77 o                         
  12   6   1         74.67         84.60         5.71 o                         
  -9   7   1          8.75         11.41         1.84 o                         
  -8   7   1         18.09         20.10         3.91 o                         
  -7   7   1          2.40         -0.24         2.40 o                         
  -6   7   1         20.64         18.33         4.57 o                         
  -5   7   1         19.10         14.92         2.79 o                         
  -4   7   1          9.83         15.83         3.58 o                         
  -3   7   1         11.76          9.51         2.29 o                         
  -2   7   1          0.48          0.99         1.72 o                         
  -1   7   1          2.61          5.88         2.90 o                         
   0   7   1         10.37          7.05         2.03 o                         
   1   7   1         34.83         36.15         3.59 o                         
   2   7   1         29.13         27.30         3.05 o                         
   3   7   1          1.44         -0.06         1.47 o                         
   4   7   1         18.94         18.23         5.05 o                         
   5   7   1          0.39         -0.68         2.71 o                         
   6   7   1         10.70          7.96         3.61 o                         
   7   7   1          2.52         -0.69         2.57 o                         
   8   7   1          0.69          2.41         2.19 o                         
   9   7   1          0.94         -0.42         1.49 o                         
  -4   8   1          0.23         -1.87         1.87 o                         
  -3   8   1          5.93          3.06         1.66 o                         
  -2   8   1         47.14         41.97         4.28 o                         
  -1   8   1         81.10         81.37         4.19 o                         
   0   8   1        197.49        168.91         5.91 o                         
   1   8   1          0.03          2.63         1.38 o                         
   2   8   1         22.96         13.41         1.75 o                         
   3   8   1         14.39         14.56         1.73 o                         
   4   8   1          6.02          3.12         1.65 o                         
 -16   0   2          0.81          1.12         3.20 o                         
 -14   0   2         36.05         26.03         5.06 o                         
 -12   0   2        104.01        118.06        10.12 o                         
 -10   0   2        852.87        896.76        47.06 o                         
  -8   0   2        391.08        336.11        25.26 o                         
  -6   0   2        608.54        670.63        10.07 o                         
  -4   0   2        117.72        108.17         9.98 o                         
  -2   0   2       9206.94       8795.49        63.01 o                         
   0   0   2      15080.85      14887.73        68.97 o                         
   2   0   2       5053.16       4924.80        31.90 o                         
   4   0   2       1343.45       1391.63        22.06 o                         
   6   0   2       4290.39       4428.12        70.71 o                         
   8   0   2       2268.61       2571.21        49.26 o                         
  10   0   2         68.31         60.95         8.00 o                         
  12   0   2       2677.23       2850.91       195.61 o                         
  14   0   2         96.56        119.13        13.98 o                         
  16   0   2         27.51         36.54         6.71 o                         
 -17   1   2          5.91         -0.73         3.06 o                         
 -16   1   2          7.56          7.32         4.95 o                         
 -15   1   2        187.92        196.69        16.58 o                         
 -14   1   2         11.85         10.22         2.35 o                         
 -13   1   2        367.74        365.39        10.17 o                         
 -12   1   2          4.91          8.08         2.06 o                         
 -11   1   2          0.00          3.22         1.79 o                         
 -10   1   2         10.03          8.51         6.39 o                         
  -9   1   2        199.07        206.91         7.71 o                         
  -8   1   2        273.64        274.03         8.38 o                         
  -7   1   2        216.88        202.65         6.79 o                         
  -6   1   2        446.44        441.18        14.35 o                         
  -5   1   2       3565.18       3361.84        24.85 o                         
  -4   1   2        489.33        456.71         8.33 o                         
  -3   1   2         68.64         68.57         8.08 o                         
  -2   1   2        936.51        742.98        21.88 o                         
  -1   1   2       3043.19       2950.95        40.51 o                         
   0   1   2          0.31         17.78         3.58 o                         
   1   1   2         39.73         28.01         5.07 o                         
   2   1   2         61.74         72.83         9.10 o                         
   3   1   2        283.38        227.34        10.54 o                         
   4   1   2        307.29        273.51        14.53 o                         
   5   1   2         16.94         16.71         1.43 o                         
   6   1   2         28.79         25.22         1.78 o                         
   7   1   2        102.10        106.51         4.44 o                         
   8   1   2        100.78         85.14         4.60 o                         
   9   1   2         96.01         97.02        15.00 o                         
  10   1   2         54.26         49.02         7.96 o                         
  11   1   2        141.14        179.73         6.02 o                         
  12   1   2          8.24         10.40         1.83 o                         
  13   1   2         62.86         56.15         6.93 o                         
  14   1   2          4.24          3.84         3.32 o                         
  15   1   2          2.35          2.05         5.26 o                         
  16   1   2         13.18         11.29         2.71 o                         
  17   1   2        225.86        273.91        14.46 o                         
 -17   2   2          0.72         -2.64         3.31 o                         
 -16   2   2         13.10         12.55         4.32 o                         
 -15   2   2          5.97          8.67         6.25 o                         
 -14   2   2         76.36         66.78         5.66 o                         
 -13   2   2          9.64          6.83         3.03 o                         
 -12   2   2          1.02          0.90         2.95 o                         
 -11   2   2        119.07        114.42         7.48 o                         
 -10   2   2        115.50        126.47         5.89 o                         
  -9   2   2        224.19        219.70         9.55 o                         
  -8   2   2         20.68         28.10         3.73 o                         
  -7   2   2         34.31         38.88         4.03 o                         
  -6   2   2        249.32        272.29         9.67 o                         
  -5   2   2          0.76          1.48         1.23 o                         
  -4   2   2         39.45         42.59         3.67 o                         
  -3   2   2        143.65        121.24         8.04 o                         
  -2   2   2          5.45         -2.12         2.12 o                         
  -1   2   2       3460.40       3025.23       151.43 o                         
   0   2   2      29900.56      27718.95       108.91 o                         
   1   2   2         68.11         66.49         6.09 o                         
   2   2   2        112.61        120.27         4.45 o                         
   3   2   2          0.60          0.02         0.89 o                         
   4   2   2        531.95        515.77        11.02 o                         
   5   2   2          3.27          4.90         1.87 o                         
   6   2   2        607.69        543.06        36.02 o                         
   7   2   2        108.33        102.56        15.21 o                         
   8   2   2        157.67        179.59        19.79 o                         
   9   2   2          4.32          5.96         6.17 o                         
  10   2   2        134.47        161.97        12.16 o                         
  11   2   2         95.86         90.93        10.02 o                         
  12   2   2       1884.24       2027.48        38.87 o                         
  13   2   2         79.04         91.89         6.41 o                         
  14   2   2          1.10         -5.26         5.43 o                         
  15   2   2          0.22         -1.55         5.22 o                         
  16   2   2         41.27         55.27         8.32 o                         
  17   2   2          2.28          4.38         2.56 o                         
 -16   3   2          0.83         -1.03         3.20 o                         
 -15   3   2         37.29         36.76         7.65 o                         
 -14   3   2          3.54          6.54         3.27 o                         
 -13   3   2        291.99        336.21        14.17 o                         
 -12   3   2          5.31          4.85         3.74 o                         
 -11   3   2        255.81        268.49         9.88 o                         
 -10   3   2          2.80         -0.14         1.98 o                         
  -9   3   2        196.98        218.45         7.64 o                         
  -8   3   2        365.68        417.86        13.47 o                         
  -7   3   2          5.83          3.54         1.59 o                         
  -6   3   2        886.17        873.87        17.38 o                         
  -5   3   2       1710.45       1714.42        24.72 o                         
  -4   3   2        835.74        765.22        14.41 o                         
  -3   3   2        341.73        364.66         8.85 o                         
  -2   3   2        298.91        270.43        13.31 o                         
  -1   3   2        238.48        219.92        11.80 o                         
   0   3   2        443.31        424.86        11.85 o                         
   1   3   2         31.62         37.56         2.44 o                         
   2   3   2          5.23          5.35         1.16 o                         
   3   3   2        732.19        685.41        22.60 o                         
   4   3   2        388.34        350.78        23.17 o                         
   5   3   2          9.51          5.78         1.71 o                         
   6   3   2         16.34         14.18         4.74 o                         
   7   3   2         64.85         92.77        17.31 o                         
   8   3   2        124.39        137.93        20.09 o                         
   9   3   2        653.08        693.66        17.58 o                         
  10   3   2         84.90         82.13         5.93 o                         
  11   3   2         94.30        101.84         7.32 o                         
  12   3   2         42.76         51.23         4.91 o                         
  13   3   2          3.43          3.40         3.55 o                         
  14   3   2          1.09         -0.48         4.73 o                         
  15   3   2          6.10          1.79         3.48 o                         
  16   3   2         11.90         10.58         3.84 o                         
 -15   4   2          1.71         -2.88         2.88 o                         
 -14   4   2         65.93         64.37         5.19 o                         
 -13   4   2        179.30        185.71        10.55 o                         
 -12   4   2          0.00          1.57         2.56 o                         
 -11   4   2         13.07         12.29         2.79 o                         
 -10   4   2         41.69         40.73         7.18 o                         
  -9   4   2        147.98        147.15         9.80 o                         
  -8   4   2          2.84          3.64         2.01 o                         
  -7   4   2         12.30          7.62         2.26 o                         
  -6   4   2          4.77          1.57         1.64 o                         
  -5   4   2         49.59         38.80         4.60 o                         
  -4   4   2        109.88        128.20         7.81 o                         
  -3   4   2        306.74        285.02        10.10 o                         
  -2   4   2         73.79         78.07         5.08 o                         
  -1   4   2        804.86        710.67        14.50 o                         
   0   4   2       2709.90       2798.69        83.57 o                         
   1   4   2         88.11        106.24         4.91 o                         
   2   4   2        235.13        255.68        13.73 o                         
   3   4   2         21.50         14.18         2.54 o                         
   4   4   2         96.02         93.23         8.01 o                         
   5   4   2          8.19         10.18         2.29 o                         
   6   4   2          8.58          3.31         6.29 o                         
   7   4   2         23.57         29.97         4.65 o                         
   8   4   2        113.91        128.12         9.05 o                         
   9   4   2          0.02         -1.87         2.55 o                         
  10   4   2          9.45         14.96         3.04 o                         
  11   4   2          4.30          7.27         2.35 o                         
  12   4   2        385.00        433.09        14.81 o                         
  13   4   2         19.13         17.55         4.78 o                         
  14   4   2         46.64         53.01         6.79 o                         
  15   4   2          3.82          2.51         1.51 o                         
 -14   5   2          0.30         -0.73         1.27 o                         
 -13   5   2          1.04          0.34         1.95 o                         
 -12   5   2          2.40         -0.73         3.07 o                         
 -11   5   2         73.02         87.86         7.26 o                         
 -10   5   2          0.41         -3.77         3.77 o                         
  -9   5   2         41.90         43.79         7.22 o                         
  -8   5   2        127.91        127.13         7.20 o                         
  -7   5   2         22.07         24.54         3.45 o                         
  -6   5   2        246.23        221.42        16.98 o                         
  -5   5   2         19.17         23.57         3.28 o                         
  -4   5   2        112.73         95.50         5.62 o                         
  -3   5   2         31.69         39.65         3.63 o                         
  -2   5   2         11.56         13.04         1.79 o                         
  -1   5   2        115.11        134.48         5.06 o                         
   0   5   2        111.83        109.89         5.56 o                         
   1   5   2         25.93         34.62         3.24 o                         
   2   5   2          1.75          3.78         2.30 o                         
   3   5   2          4.32          6.68         2.01 o                         
   4   5   2         46.01         39.01         3.98 o                         
   5   5   2        110.33        106.67        10.21 o                         
   6   5   2          1.96          0.05         1.94 o                         
   7   5   2         76.76         75.59         8.46 o                         
   8   5   2         30.57         44.68         6.71 o                         
   9   5   2        167.60        213.40        13.51 o                         
  10   5   2         34.51         34.96         5.81 o                         
  11   5   2          1.54          4.66         2.50 o                         
  12   5   2         34.38         39.06         4.03 o                         
  13   5   2        110.36        128.78         9.37 o                         
  14   5   2          4.74          3.97         2.16 o                         
 -12   6   2          2.67          2.41         1.17 o                         
 -11   6   2         25.15         29.57         2.35 o                         
 -10   6   2          9.81          9.39         1.77 o                         
  -9   6   2          6.90          5.25         2.14 o                         
  -8   6   2          6.09          5.11         3.46 o                         
  -7   6   2          5.98          5.66         1.94 o                         
  -6   6   2          0.35         -1.40         1.40 o                         
  -5   6   2          1.98          1.30         1.44 o                         
  -4   6   2         25.67         34.72         2.97 o                         
  -3   6   2         18.44         22.19         4.31 o                         
  -2   6   2         45.18         46.11         4.27 o                         
  -1   6   2         59.16         39.30         3.87 o                         
   0   6   2         34.63         38.12         4.12 o                         
   1   6   2         58.22         46.83         4.38 o                         
   2   6   2        144.41        162.79         7.59 o                         
   3   6   2         15.10         17.80         3.02 o                         
   4   6   2         29.79         26.39         4.98 o                         
   5   6   2          3.25          4.56         2.05 o                         
   6   6   2          2.53          0.36         2.00 o                         
   7   6   2          0.14          2.79         2.20 o                         
   8   6   2         77.93         92.83         6.18 o                         
   9   6   2          0.59          1.45         1.78 o                         
  10   6   2          0.00          0.58         1.57 o                         
  11   6   2          6.81          5.08         1.60 o                         
  12   6   2         76.07         82.53         5.63 o                         
  -9   7   2          5.70          8.01         1.69 o                         
  -8   7   2         36.03         35.22         4.69 o                         
  -7   7   2          2.90          3.43         2.78 o                         
  -6   7   2         47.02         42.70         3.39 o                         
  -5   7   2          0.00         -0.63         3.12 o                         
  -4   7   2          1.41          1.39         1.64 o                         
  -3   7   2          5.70          1.58         1.74 o                         
  -2   7   2          0.04          2.35         1.96 o                         
  -1   7   2         15.88         19.87         3.03 o                         
   0   7   2          2.98          0.57         2.40 o                         
   1   7   2          1.38          3.61         2.73 o                         
   2   7   2          0.17          1.73         2.55 o                         
   3   7   2          2.98          4.25         2.87 o                         
   4   7   2          2.78          2.69         3.17 o                         
   5   7   2         45.48         45.98         6.20 o                         
   6   7   2          2.96          1.68         2.68 o                         
   7   7   2         31.66         34.39         4.95 o                         
   8   7   2          9.50          9.10         2.70 o                         
   9   7   2         17.80         19.84         3.15 o                         
  -4   8   2          0.00         -1.61         1.61 o                         
  -3   8   2          0.14         -2.02         2.02 o                         
  -2   8   2          4.19          6.06         1.95 o                         
  -1   8   2          0.00          2.03         1.81 o                         
   0   8   2          2.57          5.00         2.29 o                         
   1   8   2         14.16         12.40         3.78 o                         
   2   8   2          5.22          4.05         2.70 o                         
   3   8   2          0.09         -0.34         1.56 o                         
   4   8   2          0.10         -0.79         1.56 o                         
 -17   0   3         26.40         25.70         4.22 o                         
 -15   0   3        403.35        387.97        15.51 o                         
 -13   0   3        507.65        462.41        24.05 o                         
 -11   0   3        600.29        700.89        21.11 o                         
  -9   0   3       1597.10       1765.03        62.10 o                         
  -7   0   3         48.21         48.63         2.95 o                         
  -5   0   3        847.74        766.52        14.50 o                         
  -3   0   3      13606.81      12678.31        96.08 o                         
  -1   0   3       6687.40       6354.86        43.50 o                         
   1   0   3      10223.80       9157.74        73.49 o                         
   3   0   3       8569.84       8156.06        50.17 o                         
   5   0   3          6.47          5.96         1.11 o                         
   7   0   3         94.03         94.55         4.86 o                         
   9   0   3          0.52          3.51         1.62 o                         
  11   0   3         62.28         69.67         5.36 o                         
  13   0   3        460.91        480.48        27.48 o                         
  15   0   3        110.68        143.25        13.99 o                         
  17   0   3        168.39        191.48        10.37 o                         
 -17   1   3          0.99         -3.19         3.19 o                         
 -16   1   3         19.70         15.57         5.38 o                         
 -15   1   3          0.57          2.97         2.83 o                         
 -14   1   3         68.05         64.46         6.54 o                         
 -13   1   3         61.52         70.91         4.69 o                         
 -12   1   3        303.39        316.38         9.61 o                         
 -11   1   3        151.73        159.07         6.56 o                         
 -10   1   3        117.92        144.08        14.00 o                         
  -9   1   3          4.25          5.51         2.15 o                         
  -8   1   3       1449.92       1688.98        20.76 o                         
  -7   1   3         15.86         14.44         3.81 o                         
  -6   1   3       7227.10       7668.14       185.67 o                         
  -5   1   3         40.07         37.02         2.74 o                         
  -4   1   3       6420.50       6169.63        78.55 o                         
  -3   1   3        139.50        111.54         9.83 o                         
  -2   1   3       7858.19       7394.31        91.75 o                         
  -1   1   3        152.62        153.32        11.38 o                         
   0   1   3      17170.68      18177.55        69.35 o                         
   1   1   3          0.09         -1.05         1.31 o                         
   2   1   3       4723.41       4583.63       111.43 o                         
   3   1   3         21.95         18.14         4.00 o                         
   4   1   3        129.58        125.77         8.74 o                         
   5   1   3        174.61        134.18         7.92 o                         
   6   1   3       2758.54       2812.57        62.49 o                         
   7   1   3        108.44         94.61         5.73 o                         
   8   1   3       1029.75       1096.16        24.23 o                         
   9   1   3         18.56         13.44         2.37 o                         
  10   1   3        159.68        170.72         7.91 o                         
  11   1   3         33.78         27.32         3.25 o                         
  12   1   3       3195.74       3461.12        33.22 o                         
  13   1   3          0.44          1.04         1.57 o                         
  14   1   3         42.71         47.88         5.81 o                         
  15   1   3          1.24         -3.38         4.37 o                         
  16   1   3          2.92          1.39         3.92 o                         
  17   1   3         17.48         18.99         4.21 o                         
 -17   2   3         30.88         31.15         5.15 o                         
 -16   2   3         67.57         72.27         9.77 o                         
 -15   2   3        374.30        439.13        25.95 o                         
 -14   2   3          0.32         -2.73         3.15 o                         
 -13   2   3        141.00        124.88         8.86 o                         
 -12   2   3          1.65          4.86         3.41 o                         
 -11   2   3         75.44        104.10         7.21 o                         
 -10   2   3         40.73         48.69         3.07 o                         
  -9   2   3        672.12        791.76        46.60 o                         
  -8   2   3        168.08        160.59         8.46 o                         
  -7   2   3          5.74          2.61         1.40 o                         
  -6   2   3          0.14          1.28         1.37 o                         
  -5   2   3        211.77        227.58         8.49 o                         
  -4   2   3         52.63         38.06         7.37 o                         
  -3   2   3        727.26        623.76        26.55 o                         
  -2   2   3       1316.33       1174.06        35.03 o                         
  -1   2   3       2366.48       2363.17        49.16 o                         
   0   2   3       3234.55       3084.20        57.83 o                         
   1   2   3       1639.18       1552.93        45.06 o                         
   2   2   3         15.07          8.83         4.32 o                         
   3   2   3       1245.18       1039.53        43.72 o                         
   4   2   3        338.98        272.76        24.10 o                         
   6   2   3         87.96         77.70         7.46 o                         
   7   2   3         51.81         36.90         5.48 o                         
   8   2   3          6.94          9.55         5.56 o                         
   9   2   3        242.64        247.46        16.62 o                         
  10   2   3         29.26         28.67         5.60 o                         
  11   2   3        120.06        116.32         8.16 o                         
  12   2   3        519.95        556.00        15.87 o                         
  13   2   3          7.04          4.15         3.05 o                         
  14   2   3          4.73          2.35         5.54 o                         
  15   2   3         17.67         27.48         7.22 o                         
  16   2   3          8.32          9.56         4.04 o                         
  17   2   3         84.32         97.04         7.52 o                         
 -16   3   3          2.16          4.03         3.17 o                         
 -15   3   3          6.96         17.11         6.05 o                         
 -14   3   3        102.31        121.21         8.36 o                         
 -13   3   3          2.50          6.89         4.10 o                         
 -12   3   3        149.19        175.02        10.44 o                         
 -11   3   3         93.81         86.41         7.41 o                         
 -10   3   3         48.78         44.46         3.62 o                         
  -9   3   3          0.12         -0.89         1.20 o                         
  -8   3   3        542.27        611.68        16.63 o                         
  -7   3   3         20.68         25.49         3.40 o                         
  -6   3   3       1450.44       1539.16        23.86 o                         
  -5   3   3        634.34        587.39        14.03 o                         
  -4   3   3       1526.79       1535.45        26.87 o                         
  -3   3   3        174.49        160.81        15.02 o                         
  -2   3   3        268.21        275.40        19.51 o                         
  -1   3   3          0.02         -0.59         2.21 o                         
   0   3   3        178.42        175.38        16.87 o                         
   1   3   3          3.48          2.00         0.84 o                         
   2   3   3       1113.63       1133.42        52.29 o                         
   3   3   3         89.88         80.30         4.64 o                         
   4   3   3         71.90         81.86        14.59 o                         
   5   3   3        177.80        164.77        21.44 o                         
   6   3   3        280.17        332.25        30.84 o                         
   7   3   3        251.21        271.89        28.84 o                         
   8   3   3          7.94         10.94         7.17 o                         
   9   3   3         66.91         71.84         6.01 o                         
  10   3   3        101.41        115.13         7.42 o                         
  11   3   3         25.51         22.31         3.52 o                         
  12   3   3       1216.24       1301.12        24.31 o                         
  13   3   3          6.80          2.44         1.75 o                         
  14   3   3        110.10        109.57        11.38 o                         
  15   3   3          0.28          3.83         3.31 o                         
  16   3   3          3.05          3.56         1.47 o                         
 -15   4   3         59.72         40.26         5.52 o                         
 -14   4   3         37.01         42.76         5.13 o                         
 -13   4   3         73.32         90.10        10.10 o                         
 -12   4   3          9.69         17.05         5.06 o                         
 -11   4   3          0.05         -1.18         2.59 o                         
 -10   4   3          0.13         -1.00         1.53 o                         
  -9   4   3         49.33         49.45         4.96 o                         
  -8   4   3         44.88         48.98         7.50 o                         
  -7   4   3          1.52          1.17         1.82 o                         
  -6   4   3         21.75         20.56         2.92 o                         
  -5   4   3        141.81        160.72         9.43 o                         
  -4   4   3         48.57         44.58         4.90 o                         
  -3   4   3        176.34        151.89         8.24 o                         
  -2   4   3        486.14        465.31        13.90 o                         
  -1   4   3       1476.91       1596.64        53.26 o                         
   0   4   3       2696.35       2582.80        69.63 o                         
   1   4   3        668.65        655.34        36.87 o                         
   2   4   3          4.73          6.26         3.45 o                         
   3   4   3         90.26         70.93         9.79 o                         
   4   4   3        107.52        146.02        22.04 o                         
   5   4   3         93.84         98.24        18.94 o                         
   6   4   3         95.53        107.71         7.87 o                         
   7   4   3         18.83         29.11         4.61 o                         
   8   4   3          8.62          7.67         2.75 o                         
   9   4   3        352.10        404.77        17.79 o                         
  10   4   3         48.76         52.15         6.32 o                         
  11   4   3         25.70         26.61         3.68 o                         
  12   4   3        665.46        779.36        41.32 o                         
  13   4   3          2.05          2.10         3.54 o                         
  14   4   3          3.40          5.30         2.06 o                         
  15   4   3          6.07          4.87         1.49 o                         
 -14   5   3         34.17         37.56         3.69 o                         
 -13   5   3          5.52          5.15         2.38 o                         
 -12   5   3         17.84         20.36         4.38 o                         
 -11   5   3         10.01         14.55         3.10 o                         
 -10   5   3          3.61          2.51         3.49 o                         
  -9   5   3          0.31          0.27         1.32 o                         
  -8   5   3         41.06         43.82         4.52 o                         
  -7   5   3         20.47         22.57         3.37 o                         
  -6   5   3         70.40         54.55         4.77 o                         
  -5   5   3        172.83        159.27         7.69 o                         
  -4   5   3        289.73        289.13         9.93 o                         
  -3   5   3         33.38         20.26         4.62 o                         
  -2   5   3        365.34        361.99         8.73 o                         
  -1   5   3          2.63          3.14         1.19 o                         
   0   5   3        119.47        100.82         4.22 o                         
   1   5   3          4.40          1.24         1.57 o                         
   2   5   3          4.16         12.17         3.65 o                         
   3   5   3         20.63         21.66         2.82 o                         
   4   5   3          5.28          7.71         2.18 o                         
   5   5   3         35.27         26.65         3.67 o                         
   6   5   3         89.09         70.22         5.49 o                         
   7   5   3         29.07         36.96         4.38 o                         
   8   5   3        103.21        127.71         9.26 o                         
   9   5   3         10.59         11.27         4.22 o                         
  10   5   3          3.35          6.34         2.46 o                         
  11   5   3          8.02         16.59         3.18 o                         
  12   5   3        197.48        209.40        13.02 o                         
  13   5   3          3.44          2.95         2.53 o                         
  14   5   3          9.17         11.73         2.58 o                         
 -12   6   3          5.85         10.10         2.35 o                         
 -11   6   3          2.91          1.31         1.72 o                         
 -10   6   3          3.31          3.13         1.52 o                         
  -9   6   3          7.67          7.34         3.50 o                         
  -8   6   3          1.77          2.98         1.74 o                         
  -7   6   3          1.86          2.53         3.90 o                         
  -6   6   3          0.73          1.48         1.17 o                         
  -5   6   3         17.73         19.41         2.32 o                         
  -4   6   3         11.78         15.58         2.18 o                         
  -3   6   3         30.27         35.60         3.05 o                         
  -2   6   3        225.19        252.39        13.80 o                         
  -1   6   3        550.97        562.90        14.27 o                         
   0   6   3        600.30        563.97        14.08 o                         
   1   6   3        163.66        170.52         7.68 o                         
   2   6   3          0.01          2.01         2.63 o                         
   3   6   3         10.16          2.25         2.69 o                         
   4   6   3         24.47         21.19         3.12 o                         
   5   6   3         16.99         16.25         2.37 o                         
   6   6   3         26.53         28.20         3.57 o                         
   7   6   3         10.18         16.82         3.06 o                         
   8   6   3          5.09          3.42         1.93 o                         
   9   6   3         33.44         40.51         3.97 o                         
  10   6   3         24.60         19.51         2.66 o                         
  11   6   3         11.20         15.47         2.15 o                         
  12   6   3        258.66        274.32         9.86 o                         
  -9   7   3          0.46          0.80         1.52 o                         
  -8   7   3          0.06         -0.85         2.10 o                         
  -7   7   3         15.70         11.48         1.87 o                         
  -6   7   3          2.12         -1.62         1.62 o                         
  -5   7   3          9.96          7.62         1.87 o                         
  -4   7   3          8.40         13.84         2.47 o                         
  -3   7   3          0.04          1.43         1.69 o                         
  -2   7   3         38.06         43.46         3.99 o                         
  -1   7   3          0.67          0.21         2.00 o                         
   0   7   3          0.00          1.96         2.12 o                         
   1   7   3          0.81          0.51         2.43 o                         
   2   7   3          0.08         -2.99         2.99 o                         
   3   7   3          3.76          5.34         2.07 o                         
   4   7   3          0.86         -0.95         2.81 o                         
   5   7   3          0.88         -0.79         2.68 o                         
   6   7   3         17.57         11.83         3.42 o                         
   7   7   3          0.05         -0.25         2.21 o                         
   8   7   3          9.65          6.11         3.09 o                         
   9   7   3          0.06         -0.94         1.16 o                         
  -3   8   3          2.46          2.92         1.54 o                         
  -2   8   3         72.14         61.08         4.32 o                         
  -1   8   3         79.77         65.91         4.50 o                         
   0   8   3        106.07         88.98        12.54 o                         
   1   8   3         11.96         12.04         2.80 o                         
   2   8   3          0.22          0.83         1.58 o                         
   3   8   3          0.09          0.64         1.49 o                         
 -16   0   4         16.59         17.01         3.21 o                         
 -14   0   4         50.12         88.86         8.12 o                         
 -12   0   4        496.71        515.59        20.78 o                         
 -10   0   4        249.98        240.00        25.08 o                         
  -8   0   4        360.79        385.31        27.52 o                         
  -6   0   4       1087.80       1188.92        13.42 o                         
  -4   0   4         72.94         67.10         8.59 o                         
  -2   0   4      12413.63      12039.10        81.18 o                         
   0   0   4       4137.61       4204.06        52.09 o                         
   2   0   4       2279.00       2162.42        16.14 o                         
   4   0   4       2425.93       2331.98        25.68 o                         
   6   0   4       1949.40       1985.66        20.01 o                         
   8   0   4       1064.70       1150.28        52.17 o                         
  10   0   4        330.10        343.71        12.10 o                         
  12   0   4       5503.80       6354.06        97.99 o                         
  14   0   4         66.87         73.00        10.93 o                         
  16   0   4          6.95          6.95         3.30 o                         
 -17   1   4         60.99         56.89         6.57 o                         
 -16   1   4         39.24         38.23         3.73 o                         
 -15   1   4        239.83        255.71        10.00 o                         
 -14   1   4          1.02          0.67         2.57 o                         
 -13   1   4         70.39         48.25         4.56 o                         
 -12   1   4          8.85          8.65         2.81 o                         
 -11   1   4         44.39         60.25         4.20 o                         
 -10   1   4          0.48          0.74         0.95 o                         
  -9   1   4          7.66         10.57         1.97 o                         
  -8   1   4          1.77         11.13         1.82 o                         
  -7   1   4       1673.41       1759.90        20.01 o                         
  -6   1   4         15.90         12.90         1.85 o                         
  -5   1   4        701.77        676.90        29.14 o                         
  -4   1   4        161.80        135.85        12.31 o                         
  -3   1   4        245.49        200.10        13.36 o                         
  -2   1   4        694.56        531.42        22.52 o                         
  -1   1   4       2078.73       1906.64        21.91 o                         
   0   1   4        324.32        308.56         7.20 o                         
   1   1   4        161.15        194.08         5.72 o                         
   2   1   4         25.06         23.42         2.84 o                         
   3   1   4          2.05          2.78         2.49 o                         
   4   1   4          1.40          2.73         2.10 o                         
   5   1   4       1745.35       1776.62        42.81 o                         
   6   1   4         23.65         26.39         3.57 o                         
   7   1   4       1368.75       1374.61        25.89 o                         
   8   1   4        107.02         96.63         4.58 o                         
   9   1   4        567.24        590.38        20.30 o                         
  10   1   4         66.33         66.45         4.69 o                         
  11   1   4        359.31        387.00        14.27 o                         
  12   1   4         53.40         59.40         4.60 o                         
  13   1   4        286.89        308.04        11.07 o                         
  14   1   4         13.39         13.30         3.68 o                         
  15   1   4        109.61        119.17         8.41 o                         
  16   1   4          3.76          5.80         2.25 o                         
  17   1   4          5.15         10.59         3.04 o                         
 -17   2   4          6.45          6.51         3.08 o                         
 -16   2   4         18.20         14.58         5.13 o                         
 -15   2   4         65.99         60.40         7.00 o                         
 -14   2   4         35.43         50.15         5.84 o                         
 -13   2   4        196.19        186.36         8.33 o                         
 -12   2   4        184.74        181.23         8.12 o                         
 -11   2   4         94.82         97.51         5.67 o                         
 -10   2   4        122.50        139.20         4.85 o                         
  -9   2   4         11.56         16.17         2.85 o                         
  -8   2   4        185.62        195.86         8.68 o                         
  -7   2   4        125.87        103.53         6.77 o                         
  -6   2   4        321.76        339.27        11.08 o                         
  -4   2   4         87.25         81.44        11.36 o                         
  -3   2   4        137.45        118.99        12.75 o                         
  -2   2   4         72.10         84.58        10.49 o                         
  -1   2   4        164.13        131.37        12.90 o                         
   0   2   4        993.99        855.02        32.99 o                         
   1   2   4         84.15         78.83        11.02 o                         
   2   2   4       2131.43       2048.72        58.67 o                         
   3   2   4         96.80         70.89        12.12 o                         
   4   2   4       1284.02       1246.39        53.77 o                         
   5   2   4        406.30        367.68        31.12 o                         
   6   2   4        219.62        187.45        12.15 o                         
   7   2   4         32.25         22.38         4.74 o                         
   8   2   4          1.27         -3.16         6.05 o                         
   9   2   4          0.90         -3.24         3.24 o                         
  10   2   4       1175.98       1239.08        21.21 o                         
  11   2   4          0.58         -1.14         3.44 o                         
  12   2   4       3186.98       3380.76        39.53 o                         
  13   2   4        299.80        298.13        11.30 o                         
  14   2   4         13.10         13.57         4.80 o                         
  15   2   4          0.03         -2.95         4.10 o                         
  16   2   4          2.69          7.60         3.39 o                         
  17   2   4         22.40         21.46         3.47 o                         
 -16   3   4         27.77         25.64         5.40 o                         
 -15   3   4        160.61        186.58        15.16 o                         
 -14   3   4         22.63         32.55         4.93 o                         
 -13   3   4         33.74         44.38         7.26 o                         
 -12   3   4         11.75          9.58         3.88 o                         
 -11   3   4          2.25          3.33         1.35 o                         
 -10   3   4         19.91         11.14         3.96 o                         
  -9   3   4         27.50         34.26         3.16 o                         
  -8   3   4        111.47        131.31         6.20 o                         
  -7   3   4       1001.02       1130.69        24.09 o                         
  -6   3   4        148.22        141.92         7.50 o                         
  -5   3   4        260.23        257.30         9.59 o                         
  -4   3   4        174.01        182.05        17.77 o                         
  -3   3   4        148.86        182.81        17.36 o                         
  -2   3   4         11.71          2.13         3.09 o                         
  -1   3   4         79.90         60.46        10.30 o                         
   0   3   4          0.31          0.72         3.15 o                         
   1   3   4        673.49        747.23        37.84 o                         
   2   3   4        149.21        129.29        16.60 o                         
   3   3   4        419.46        413.56        31.80 o                         
   4   3   4         23.50         31.33         9.39 o                         
   5   3   4        381.54        409.83        33.22 o                         
   6   3   4         48.84         52.23        13.55 o                         
   7   3   4         97.40        101.61        17.63 o                         
   8   3   4        161.70        174.61        23.67 o                         
   9   3   4        616.12        665.32        23.57 o                         
  10   3   4        164.76        165.02        14.67 o                         
  11   3   4        705.20        740.78        18.43 o                         
  12   3   4        216.69        223.68         9.93 o                         
  13   3   4         18.89         17.47         5.11 o                         
  14   3   4         21.51         28.12         6.58 o                         
  15   3   4         12.65         12.72         2.57 o                         
  16   3   4         13.32         12.36         1.81 o                         
 -15   4   4         99.52         78.85         7.52 o                         
 -14   4   4         29.44         40.79         4.35 o                         
 -13   4   4         52.43         52.36         5.73 o                         
 -12   4   4         80.14         91.79        10.03 o                         
 -11   4   4          0.54         -1.02         3.13 o                         
 -10   4   4         12.83         11.01         2.42 o                         
  -9   4   4          1.37          1.00         1.73 o                         
  -8   4   4         15.16         13.05         4.49 o                         
  -7   4   4          5.01          3.52         1.75 o                         
  -6   4   4         73.42         74.79         9.79 o                         
  -5   4   4          2.45          0.69         1.78 o                         
  -4   4   4         81.07         87.79         6.92 o                         
  -3   4   4          0.39          0.20         1.51 o                         
  -2   4   4         17.68          9.64         5.08 o                         
  -1   4   4         67.37         71.26        12.57 o                         
   0   4   4        199.62        199.77        20.56 o                         
   1   4   4          8.60          4.22         5.33 o                         
   2   4   4        106.11         96.16        15.84 o                         
   3   4   4         29.57         22.73         6.67 o                         
   4   4   4        218.59        211.10        26.77 o                         
   5   4   4        109.80        119.55        21.17 o                         
   6   4   4         75.61         84.46         4.80 o                         
   7   4   4         18.58         15.22         3.46 o                         
   8   4   4         15.02         17.13         6.62 o                         
   9   4   4          0.46          1.57         2.57 o                         
  10   4   4        287.59        330.52        21.85 o                         
  11   4   4          4.33          6.46         1.74 o                         
  12   4   4        914.72        995.28        31.07 o                         
  13   4   4        299.69        299.35        11.24 o                         
  14   4   4         16.40         12.60         2.24 o                         
  15   4   4          0.06         -1.13         1.13 o                         
 -14   5   4         47.22         51.75         4.38 o                         
 -13   5   4         64.69         93.00         7.37 o                         
 -12   5   4          5.04          7.49         3.12 o                         
 -11   5   4          0.32         -1.25         2.59 o                         
 -10   5   4          5.15          6.73         4.32 o                         
  -9   5   4         40.94         50.04         4.66 o                         
  -8   5   4        171.84        185.83         9.39 o                         
  -7   5   4        131.47        129.60         7.36 o                         
  -6   5   4         65.64         51.04         6.12 o                         
  -5   5   4         20.27         29.88         3.60 o                         
  -4   5   4         39.45         42.95         4.23 o                         
  -3   5   4         54.44         65.46         4.87 o                         
  -2   5   4          2.45          5.43         2.22 o                         
  -1   5   4          6.45          5.72         1.45 o                         
   0   5   4          0.63          0.21         1.30 o                         
   1   5   4         76.55         63.40         4.36 o                         
   2   5   4         40.56         33.33         3.61 o                         
   3   5   4         17.55         23.37         3.26 o                         
   4   5   4         30.07         23.26         3.09 o                         
   5   5   4         96.11         79.74         5.49 o                         
   6   5   4         48.50         53.17         4.48 o                         
   7   5   4          1.46          4.50         3.34 o                         
   8   5   4         25.57         30.09         4.19 o                         
   9   5   4         34.18         43.97         3.51 o                         
  10   5   4         52.90         47.06         4.97 o                         
  11   5   4         35.31         33.29         3.77 o                         
  12   5   4        110.25        123.12         9.95 o                         
  13   5   4         55.30         68.51         6.36 o                         
 -12   6   4          9.03         10.23         2.39 o                         
 -11   6   4          0.55          1.75         2.34 o                         
 -10   6   4         22.15         28.05         3.46 o                         
  -9   6   4          1.43          0.68         1.39 o                         
  -8   6   4          0.98          3.11         1.58 o                         
  -7   6   4          1.18         -0.49         1.75 o                         
  -6   6   4         13.00         14.39         2.03 o                         
  -5   6   4          4.03          6.51         1.51 o                         
  -4   6   4         71.85         81.53         4.50 o                         
  -3   6   4         10.52         15.93         2.28 o                         
  -2   6   4         61.64         57.87         4.96 o                         
  -1   6   4         86.14         86.97         8.48 o                         
   0   6   4          2.63          2.87         3.08 o                         
   1   6   4          7.84          3.79         2.90 o                         
   2   6   4          1.83          4.00         2.91 o                         
   3   6   4          6.37          3.40         1.71 o                         
   4   6   4          5.78          7.74         2.27 o                         
   5   6   4         11.37         10.23         2.08 o                         
   6   6   4         44.51         51.88         4.86 o                         
   7   6   4          0.02         -0.91         3.28 o                         
   8   6   4         46.44         56.35         4.70 o                         
   9   6   4          4.79          1.72         1.58 o                         
  10   6   4         23.73         31.01         3.06 o                         
  11   6   4          0.59          4.14         2.19 o                         
  -9   7   4         10.49         10.76         2.03 o                         
  -8   7   4         72.05         83.88         6.28 o                         
  -7   7   4         11.69         10.55         2.60 o                         
  -6   7   4         11.64         10.18         2.08 o                         
  -5   7   4          8.00          8.02         2.26 o                         
  -4   7   4          5.60          3.55         1.69 o                         
  -3   7   4          9.70         11.70         2.44 o                         
  -2   7   4          2.71          1.79         1.87 o                         
  -1   7   4          0.75          4.31         2.51 o                         
   0   7   4          4.47          5.48         1.97 o                         
   1   7   4         24.65         25.24         3.17 o                         
   2   7   4          1.66          0.25         2.57 o                         
   3   7   4          0.98          1.28         1.81 o                         
   4   7   4         11.37         12.25         3.78 o                         
   5   7   4         29.91         29.67         4.87 o                         
   6   7   4         19.78         21.14         4.15 o                         
   7   7   4         19.86         23.49         3.06 o                         
   8   7   4          0.79         -1.10         1.10 o                         
  -3   8   4          0.82          1.59         1.02 o                         
  -2   8   4          9.75          9.18         1.94 o                         
   0   8   4         19.57         24.93         3.46 o                         
   1   8   4         14.71         12.35         2.63 o                         
   2   8   4          2.37          2.93         1.76 o                         
   3   8   4          1.67          2.94         1.54 o                         
 -17   0   5         67.84         81.54         6.40 o                         
 -15   0   5         36.67         25.35         4.52 o                         
 -13   0   5        661.24        612.51        27.34 o                         
 -11   0   5         34.44         25.99         3.90 o                         
  -9   0   5        720.56        796.77        42.97 o                         
  -7   0   5         31.85         38.13         8.94 o                         
  -5   0   5       1001.48       1125.82        37.33 o                         
  -3   0   5       1032.95       1081.51        29.10 o                         
  -1   0   5       3622.45       3373.17        28.95 o                         
   1   0   5        137.50        119.81        10.22 o                         
   3   0   5         21.55         31.94         1.90 o                         
   5   0   5        517.99        586.95        18.37 o                         
   7   0   5         16.02         29.18         2.75 o                         
   9   0   5        383.33        469.43        14.74 o                         
  11   0   5        182.33        199.80        16.96 o                         
  13   0   5        244.68        300.30        21.28 o                         
  15   0   5         22.11         29.89         6.32 o                         
  17   0   5         50.33         55.29         5.11 o                         
 -17   1   5          7.96          1.89         2.48 o                         
 -16   1   5         16.68         18.51         2.90 o                         
 -15   1   5          1.02          4.23         2.77 o                         
 -14   1   5        345.83        348.94        14.26 o                         
 -13   1   5         34.49         35.61         4.06 o                         
 -12   1   5        129.01        141.58         7.62 o                         
 -11   1   5         14.54         13.17         2.69 o                         
 -10   1   5         13.56         11.02         2.18 o                         
  -9   1   5          2.20          4.14         1.89 o                         
  -8   1   5        328.06        376.50         9.84 o                         
  -7   1   5        106.67         82.08         6.98 o                         
  -6   1   5        501.00        469.15        13.49 o                         
  -5   1   5        452.87        362.16        15.69 o                         
  -4   1   5        986.99        977.38        32.61 o                         
  -3   1   5        412.36        321.96        13.18 o                         
  -2   1   5        836.23        840.05        31.09 o                         
  -1   1   5        783.18        727.98        17.02 o                         
   0   1   5        954.90       1092.90        19.70 o                         
   1   1   5        814.88        782.86        13.75 o                         
   2   1   5        664.98        656.89         8.87 o                         
   3   1   5         10.00         11.92         1.61 o                         
   4   1   5      10768.82      11541.21        69.54 o                         
   5   1   5         15.64         11.06         1.73 o                         
   6   1   5       1660.23       1853.72        57.92 o                         
   7   1   5         54.20         56.02         3.63 o                         
   8   1   5       1355.67       1339.58        22.05 o                         
   9   1   5        111.79        115.63         8.03 o                         
  10   1   5         35.77         36.83         3.45 o                         
  11   1   5          2.03          0.14         1.41 o                         
  12   1   5          9.32          7.45         2.10 o                         
  13   1   5          0.42         -1.44         1.44 o                         
  14   1   5         63.05         62.97         6.36 o                         
  15   1   5          0.00         -0.77         1.99 o                         
  16   1   5          3.24          5.57         1.90 o                         
  17   1   5          0.55          1.40         1.67 o                         
 -17   2   5         10.10          9.32         2.92 o                         
 -16   2   5          2.40         -2.05         3.38 o                         
 -15   2   5          0.68          2.21         7.26 o                         
 -14   2   5          2.78          0.44         2.25 o                         
 -13   2   5        611.46        619.80        19.38 o                         
 -12   2   5         10.22          6.67         2.47 o                         
 -11   2   5          9.12          8.92         1.56 o                         
 -10   2   5         78.57         83.16         4.02 o                         
  -9   2   5        249.82        294.95        10.24 o                         
  -8   2   5         16.80         12.69         2.49 o                         
  -7   2   5          0.05          0.77         1.29 o                         
  -6   2   5        278.42        247.81         9.10 o                         
  -5   2   5         68.73         54.60        10.36 o                         
  -4   2   5          0.19          5.29         4.62 o                         
  -3   2   5        291.51        275.19        21.01 o                         
  -2   2   5        444.82        411.68        24.63 o                         
  -1   2   5        636.66        540.13        35.84 o                         
   0   2   5          1.62          5.52         1.04 o                         
   1   2   5        224.58        278.15         7.17 o                         
   2   2   5         60.64         55.08        10.81 o                         
   3   2   5         55.68         40.40         9.85 o                         
   4   2   5        177.49        173.39        21.31 o                         
   5   2   5          0.71         -1.44         4.87 o                         
   6   2   5         69.33         58.43         9.07 o                         
   7   2   5         13.00          8.33         3.65 o                         
   8   2   5         47.49         52.12         4.54 o                         
   9   2   5          0.03          2.02         1.93 o                         
  10   2   5        189.76        200.16         9.41 o                         
  11   2   5          5.16          4.26         2.02 o                         
  12   2   5        445.94        433.63        14.09 o                         
  13   2   5        381.45        420.84        17.42 o                         
  14   2   5         16.41         11.10         4.73 o                         
  15   2   5         36.24         51.16         7.60 o                         
  16   2   5          9.45          9.89         3.52 o                         
 -16   3   5          6.18          4.35         2.75 o                         
 -15   3   5         29.35         38.06         7.59 o                         
 -14   3   5        142.05        146.40        11.53 o                         
 -13   3   5          3.86          5.33         3.23 o                         
 -12   3   5         10.22          6.38         3.25 o                         
 -11   3   5          0.88         -1.51         1.51 o                         
 -10   3   5          4.53          4.08         1.45 o                         
  -9   3   5         26.28         23.48         2.59 o                         
  -8   3   5        139.88        147.43         5.88 o                         
  -7   3   5          9.18          6.04         2.36 o                         
  -6   3   5          4.70          4.83         1.60 o                         
  -5   3   5         20.29         21.97         3.07 o                         
  -4   3   5        131.83        100.00        14.02 o                         
  -3   3   5         58.39         66.14        11.69 o                         
  -2   3   5        287.34        345.27        25.66 o                         
  -1   3   5        716.28        727.70        36.77 o                         
   0   3   5        177.11        225.96        20.98 o                         
   1   3   5        927.72        917.90        45.01 o                         
   2   3   5        456.19        428.85        31.54 o                         
   3   3   5          6.65          7.40         6.14 o                         
   4   3   5       2196.98       2107.98        79.30 o                         
   5   3   5         25.52         10.58         7.79 o                         
   6   3   5       1306.59       1211.00        58.97 o                         
   7   3   5         93.15         90.02        17.13 o                         
   8   3   5        994.95       1052.69        56.85 o                         
   9   3   5        236.84        242.43        12.62 o                         
  10   3   5        127.59        125.02         7.58 o                         
  11   3   5         35.01         34.53         4.18 o                         
  12   3   5          0.45         -0.44         1.63 o                         
  13   3   5          1.75         -2.45         4.63 o                         
  14   3   5          0.95         -0.19         1.82 o                         
  15   3   5          0.10          0.63         1.39 o                         
  16   3   5         23.96         25.89         3.42 o                         
 -15   4   5          0.43         -1.94         2.17 o                         
 -14   4   5          6.62          9.37         2.59 o                         
 -13   4   5        148.87        137.89        11.06 o                         
 -12   4   5          0.15         -4.42         4.77 o                         
 -11   4   5          2.91          0.34         1.58 o                         
 -10   4   5         49.99         45.43         4.49 o                         
  -9   4   5         20.52         24.18         3.47 o                         
  -8   4   5         22.99         22.53         3.35 o                         
  -7   4   5         21.21         18.16         3.20 o                         
  -6   4   5         29.99         28.79         3.46 o                         
  -5   4   5         17.80         21.08         3.80 o                         
  -4   4   5         13.85         11.44         2.81 o                         
  -3   4   5         22.16         29.38         8.27 o                         
  -2   4   5         43.15         54.73        10.97 o                         
  -1   4   5         11.33          7.40         5.83 o                         
   0   4   5         81.74         87.19        14.73 o                         
   1   4   5         63.45         73.54        14.45 o                         
   2   4   5          0.05          4.08         4.59 o                         
   3   4   5         91.71         82.35        16.13 o                         
   4   4   5        114.13         99.82        18.10 o                         
   5   4   5         13.08          6.99         4.37 o                         
   6   4   5         17.58         18.42         2.37 o                         
   7   4   5         11.18          6.40         2.23 o                         
   8   4   5          0.91          1.70         2.45 o                         
   9   4   5         65.83         81.38         7.49 o                         
  10   4   5        352.84        349.56        15.05 o                         
  11   4   5         15.26         17.32         3.03 o                         
  12   4   5        556.60        586.49        16.16 o                         
  13   4   5         23.86         24.03         3.30 o                         
  14   4   5          1.45         -0.43         2.79 o                         
  15   4   5         12.20         16.55         2.81 o                         
 -13   5   5          1.90          7.26         2.85 o                         
 -12   5   5          8.73          9.60         3.83 o                         
 -11   5   5          3.61          2.13         3.64 o                         
 -10   5   5          8.61          0.12         3.47 o                         
  -9   5   5          3.59          4.50         1.60 o                         
  -8   5   5         10.36          9.88         3.98 o                         
  -7   5   5         37.45         40.62         4.23 o                         
  -6   5   5          0.66          0.78         1.58 o                         
  -5   5   5          0.96          4.14         1.77 o                         
  -4   5   5         20.35         27.27         3.40 o                         
  -3   5   5         25.02         27.86         3.33 o                         
  -2   5   5          0.01          0.96         1.85 o                         
  -1   5   5        192.02        178.57         7.46 o                         
   0   5   5         52.02         45.81         3.17 o                         
   1   5   5         96.93         92.94         5.51 o                         
   2   5   5          3.73          1.45         1.64 o                         
   3   5   5         25.96         32.01         3.56 o                         
   4   5   5        291.24        274.45        10.36 o                         
   5   5   5         19.78         14.54         2.89 o                         
   6   5   5        107.86        109.40         5.46 o                         
   7   5   5         63.17         61.61         4.02 o                         
   8   5   5          3.58          3.84         1.04 o                         
   9   5   5         76.54         77.98         6.39 o                         
  10   5   5         10.09         10.74         2.51 o                         
  11   5   5         28.55         29.71         5.87 o                         
  12   5   5          3.45          1.20         2.84 o                         
  13   5   5          1.13          1.86         2.12 o                         
 -11   6   5          3.75          7.57         2.98 o                         
 -10   6   5          0.71         -1.05         1.98 o                         
  -9   6   5          1.21         -1.02         1.41 o                         
  -8   6   5          1.13          0.90         1.79 o                         
  -7   6   5         24.09         21.51         3.25 o                         
  -6   6   5          2.48          1.77         3.25 o                         
  -5   6   5          1.43         -0.47         1.33 o                         
  -4   6   5          0.93         -0.98         1.31 o                         
  -3   6   5         10.36         13.08         1.98 o                         
  -2   6   5         72.40         83.60         4.37 o                         
  -1   6   5          4.33          2.97         2.99 o                         
   0   6   5          1.49         -3.12         3.16 o                         
   1   6   5         20.72         21.06         4.53 o                         
   2   6   5          3.63          1.79         2.10 o                         
   3   6   5          9.17         12.08         2.67 o                         
   4   6   5         21.42         15.42         2.89 o                         
   5   6   5          3.43          0.61         1.52 o                         
   6   6   5          3.36          4.91         2.22 o                         
   7   6   5          0.58          0.31         3.53 o                         
   8   6   5          0.27          3.64         4.53 o                         
   9   6   5          2.03         -0.13         1.42 o                         
  10   6   5        159.08        171.15         6.24 o                         
  11   6   5         53.36         61.69         5.36 o                         
  -8   7   5          0.40          2.10         0.92 o                         
  -7   7   5         27.20         32.01         2.65 o                         
  -6   7   5          0.10         -0.63         1.21 o                         
  -5   7   5         10.42         12.90         2.21 o                         
  -4   7   5          1.68          0.26         2.34 o                         
  -3   7   5          4.81          5.02         2.46 o                         
  -2   7   5          2.39          0.92         1.54 o                         
  -1   7   5         34.91         27.12         3.11 o                         
   0   7   5         13.08         16.91         4.15 o                         
   1   7   5          7.82          4.68         2.59 o                         
   2   7   5          1.40         -0.01         2.18 o                         
   3   7   5          3.73          4.47         1.78 o                         
   4   7   5         24.44         25.51         4.62 o                         
   5   7   5          4.85          3.23         2.60 o                         
   6   7   5         21.24         18.88         2.18 o                         
   7   7   5         12.48          9.80         2.49 o                         
   8   7   5          3.94          3.14         1.49 o                         
  -1   8   5          0.31         -0.99         1.24 o                         
   0   8   5          8.12         13.57         2.52 o                         
   1   8   5          4.82          6.10         1.82 o                         
 -16   0   6        189.31        206.14         9.22 o                         
 -14   0   6          4.83          8.43         5.30 o                         
 -12   0   6         56.83         48.17         8.45 o                         
 -10   0   6        122.22        154.35        10.63 o                         
  -8   0   6        848.89        902.83        43.51 o                         
  -6   0   6        672.47        752.79        34.21 o                         
  -4   0   6          2.39          9.21         3.96 o                         
  -2   0   6      13112.42      12722.66        71.46 o                         
   0   0   6       3733.51       3844.95        62.71 o                         
   2   0   6         70.16         87.24        10.72 o                         
   4   0   6       6853.83       6768.65        78.12 o                         
   6   0   6         11.47         10.77         1.90 o                         
   8   0   6        317.56        323.91        12.02 o                         
  10   0   6       1667.01       1850.80        48.98 o                         
  12   0   6       3958.10       4219.05        77.35 o                         
  14   0   6          0.54          5.40         4.09 o                         
  16   0   6         62.29         89.65         8.02 o                         
 -17   1   6        123.68        125.18         8.56 o                         
 -16   1   6          1.56          3.31         1.93 o                         
 -15   1   6         32.43         34.23         4.05 o                         
 -14   1   6          0.19         -1.48         3.05 o                         
 -13   1   6          0.01          2.36         2.62 o                         
 -12   1   6          8.95         10.84         2.98 o                         
 -11   1   6        575.96        606.93        19.09 o                         
 -10   1   6         11.65         11.62         2.19 o                         
  -9   1   6          4.49          3.86         4.29 o                         
  -8   1   6          6.19          2.44         1.17 o                         
  -7   1   6        312.60        344.25         9.20 o                         
  -6   1   6        237.10        199.49        13.23 o                         
  -5   1   6       1766.93       1654.93        37.01 o                         
  -4   1   6        105.95         82.35         6.20 o                         
  -3   1   6       2464.28       2691.79        40.43 o                         
  -2   1   6        510.05        435.80        15.54 o                         
  -1   1   6       1273.59       1233.30        24.74 o                         
   0   1   6        113.38        123.32         6.00 o                         
   1   1   6       1362.25       1455.70        13.24 o                         
   2   1   6        134.21        110.73         3.93 o                         
   3   1   6       3376.75       3482.77        25.00 o                         
   4   1   6        186.63        183.14         6.48 o                         
   5   1   6       2777.23       2910.31        25.22 o                         
   6   1   6         81.50         73.73         4.98 o                         
   7   1   6        355.78        342.49        20.51 o                         
   8   1   6         14.02         19.64         3.14 o                         
   9   1   6       2600.55       2895.26        40.77 o                         
  10   1   6         18.84         14.54         3.94 o                         
  11   1   6        343.88        355.13        10.66 o                         
  12   1   6          3.52          3.61         1.59 o                         
  13   1   6          3.78          3.17         2.66 o                         
  14   1   6          4.11          1.22         2.38 o                         
  15   1   6         16.66         27.90         3.79 o                         
  16   1   6          0.23         -1.31         1.41 o                         
 -16   2   6         75.01         96.38        10.18 o                         
 -15   2   6         21.62         20.74         3.30 o                         
 -14   2   6         15.50         11.94         2.68 o                         
 -13   2   6         39.71         42.68         4.43 o                         
 -12   2   6          5.90          1.55         2.30 o                         
 -11   2   6         15.49         10.86         2.93 o                         
 -10   2   6        154.69        176.74         5.71 o                         
  -9   2   6         15.08         17.50         1.91 o                         
  -8   2   6        691.43        762.64        25.04 o                         
  -7   2   6         20.99         14.85         2.35 o                         
  -6   2   6        630.52        710.55        40.64 o                         
  -5   2   6         44.31         58.94        10.88 o                         
  -4   2   6         56.04         72.30        12.14 o                         
  -3   2   6        663.88        719.00        35.82 o                         
  -2   2   6       1740.75       1773.75        29.10 o                         
  -1   2   6          0.00          2.35         3.40 o                         
   0   2   6         57.94         57.38         4.33 o                         
   1   2   6        684.25        708.39        12.09 o                         
   2   2   6        165.73        202.92         6.99 o                         
   3   2   6        234.88        237.07         8.17 o                         
   4   2   6       2025.61       2086.91        25.69 o                         
   5   2   6          7.36          3.34         3.79 o                         
   6   2   6        423.65        452.82        12.76 o                         
   7   2   6         24.66         16.61         2.55 o                         
   8   2   6       1617.91       1648.61        58.18 o                         
   9   2   6         16.33         22.51         2.83 o                         
  10   2   6        287.04        326.10         9.78 o                         
  11   2   6          4.72          3.49         1.76 o                         
  12   2   6       2114.30       2285.65        33.70 o                         
  13   2   6         19.11         20.47         2.73 o                         
  14   2   6         14.41         17.56         5.32 o                         
  15   2   6         33.30         36.97         5.97 o                         
  16   2   6         27.35         32.17         4.71 o                         
 -16   3   6         11.53         12.33         3.78 o                         
 -15   3   6         40.77         42.56         7.63 o                         
 -14   3   6         14.72         21.82         5.40 o                         
 -13   3   6         28.35         24.01         4.64 o                         
 -12   3   6         51.11         52.97         4.54 o                         
 -11   3   6        150.11        148.79         5.82 o                         
 -10   3   6          4.23          3.61         1.50 o                         
  -9   3   6         10.06          9.55         2.62 o                         
  -8   3   6        115.58        126.91         6.66 o                         
  -7   3   6        110.93        123.02         7.65 o                         
  -6   3   6         88.45         69.51         5.70 o                         
  -5   3   6         83.73         63.42        12.32 o                         
  -4   3   6         73.74         91.30        14.30 o                         
  -3   3   6         91.31         99.40        14.63 o                         
  -2   3   6          8.07         11.10         6.68 o                         
  -1   3   6        591.91        606.95        35.94 o                         
   0   3   6        156.60        159.81        19.00 o                         
   1   3   6        299.52        356.36         9.40 o                         
   2   3   6         88.78        107.40         5.54 o                         
   3   3   6        795.39        746.10        21.45 o                         
   4   3   6        418.35        379.04        34.39 o                         
   5   3   6        309.58        328.13        33.63 o                         
   6   3   6        472.57        479.89        47.56 o                         
   7   3   6         11.96         15.92         3.46 o                         
   8   3   6        185.11        194.09        12.32 o                         
   9   3   6        135.62        145.38         7.34 o                         
  10   3   6         99.95         97.36         6.60 o                         
  11   3   6        459.50        490.08        14.58 o                         
  12   3   6         17.95         14.07         2.50 o                         
  13   3   6         27.83         20.53         3.53 o                         
  14   3   6          2.61          4.97         2.00 o                         
  15   3   6          8.17          8.01         1.52 o                         
 -15   4   6         11.09          7.53         2.60 o                         
 -14   4   6          5.77          6.49         3.60 o                         
 -13   4   6          0.57          0.27         3.31 o                         
 -12   4   6          9.42         11.61         5.13 o                         
 -11   4   6         44.41         46.18         4.43 o                         
 -10   4   6         82.82         79.65         5.76 o                         
  -9   4   6         28.36         25.92         5.23 o                         
  -8   4   6        247.79        234.22        18.49 o                         
  -7   4   6         23.19         19.34         4.68 o                         
  -6   4   6        133.26        136.34        11.75 o                         
  -5   4   6         69.75         59.68         6.85 o                         
  -4   4   6          9.35         11.13         2.67 o                         
  -3   4   6          7.60         11.59         6.19 o                         
  -2   4   6        520.28        520.69        36.35 o                         
  -1   4   6        169.86        208.33        23.81 o                         
   0   4   6         26.70         32.98        10.53 o                         
   1   4   6        125.62        124.18        18.79 o                         
   2   4   6         48.27         43.62        12.52 o                         
   3   4   6         61.06         60.91         4.87 o                         
   4   4   6         74.62         70.63         5.40 o                         
   5   4   6          3.22          2.52         1.39 o                         
   6   4   6         97.14         96.59         5.83 o                         
   7   4   6          3.73          2.40         1.86 o                         
   8   4   6        289.97        281.17        12.28 o                         
   9   4   6         21.92         12.66         2.59 o                         
  10   4   6        104.84        114.51         6.85 o                         
  11   4   6          0.13          7.18         4.63 o                         
  12   4   6        313.43        311.14        16.58 o                         
  13   4   6         30.70         26.35         3.04 o                         
  14   4   6          7.13          5.52         2.27 o                         
 -13   5   6          4.56          4.13         2.54 o                         
 -12   5   6         21.15         20.87         3.08 o                         
 -11   5   6         41.15         42.29         7.04 o                         
 -10   5   6          0.00          2.35         3.50 o                         
  -9   5   6          4.26          2.99         1.33 o                         
  -8   5   6        105.77        124.17         7.07 o                         
  -7   5   6         80.27         83.08         5.90 o                         
  -6   5   6          0.33          0.41         1.33 o                         
  -5   5   6         79.81         66.07         5.06 o                         
  -4   5   6         21.65         25.89         3.33 o                         
  -3   5   6         77.17         80.13         5.35 o                         
  -2   5   6         77.22         73.52         4.94 o                         
  -1   5   6         13.26         14.69         3.38 o                         
   0   5   6        157.50        181.74         8.08 o                         
   1   5   6          0.05          0.41         1.81 o                         
   2   5   6          0.28          0.71         3.80 o                         
   3   5   6        124.48        111.88         7.25 o                         
   4   5   6        197.70        200.40         8.90 o                         
   5   5   6         69.73         59.20         4.90 o                         
   6   5   6        173.83        182.29         5.61 o                         
   7   5   6         32.13         36.11         3.03 o                         
   8   5   6         90.51         99.63         5.92 o                         
   9   5   6         30.00         31.17         6.72 o                         
  10   5   6         54.54         53.45         7.56 o                         
  11   5   6          0.03         -1.52         3.25 o                         
  12   5   6         30.64         33.20         5.14 o                         
  13   5   6          0.02          1.69         1.88 o                         
 -11   6   6          3.64          1.43         2.08 o                         
 -10   6   6         26.16         25.84         2.55 o                         
  -9   6   6         31.39         34.79         3.89 o                         
  -8   6   6         92.60         96.70         5.64 o                         
  -7   6   6         10.34         13.50         3.73 o                         
  -6   6   6          2.06          3.95         2.10 o                         
  -5   6   6          0.01          2.87         1.51 o                         
  -4   6   6          0.07         -0.73         1.43 o                         
  -3   6   6         22.16         18.33         2.19 o                         
  -2   6   6        113.51        103.66         5.71 o                         
  -1   6   6        104.46        146.08        10.96 o                         
   0   6   6         27.71         30.71         5.45 o                         
   1   6   6          0.21         -0.42         2.16 o                         
   2   6   6          1.11          2.01         2.17 o                         
   3   6   6          1.33          3.69         2.68 o                         
   4   6   6          7.85          6.04         1.99 o                         
   5   6   6          6.52          7.94         1.84 o                         
   6   6   6          3.19          2.89         1.83 o                         
   7   6   6          3.61          5.33         2.15 o                         
   8   6   6          2.97          2.99         1.59 o                         
   9   6   6          7.82         12.21         3.43 o                         
  10   6   6          8.99          8.95         2.93 o                         
  11   6   6          8.19         12.10         2.64 o                         
  -8   7   6         28.98         29.68         4.67 o                         
  -7   7   6          2.41          1.50         1.04 o                         
  -6   7   6          0.56          1.11         2.79 o                         
  -5   7   6          2.04          1.74         1.21 o                         
  -4   7   6          4.00          6.94         1.76 o                         
  -3   7   6          2.44          2.40         1.39 o                         
  -2   7   6         14.59         12.35         3.49 o                         
  -1   7   6          9.62          9.02         3.20 o                         
   0   7   6         11.43         16.34         4.17 o                         
   1   7   6          0.00          0.87         2.16 o                         
   2   7   6          1.04          0.46         2.06 o                         
   3   7   6          9.15          5.80         1.88 o                         
   4   7   6         66.80         59.18         3.88 o                         
   5   7   6          3.75          1.38         1.21 o                         
   6   7   6         24.90         17.10         7.60 o                         
   7   7   6          7.90          3.90         1.11 o                         
   8   7   6          5.78          1.21         0.96 o                         
 -17   0   7         13.84         10.62         2.84 o                         
 -15   0   7         32.08         29.94         4.41 o                         
 -13   0   7          5.20         -3.30         4.32 o                         
 -11   0   7        832.76        807.38        25.59 o                         
  -9   0   7       2228.30       2228.46        75.23 o                         
  -7   0   7         29.08         28.88         7.86 o                         
  -5   0   7       1588.48       1636.89        47.62 o                         
  -3   0   7       1206.13       1390.44        36.76 o                         
  -1   0   7       1933.47       2203.28        52.35 o                         
   1   0   7       2110.73       2389.75        54.51 o                         
   3   0   7       4133.06       4532.74        84.87 o                         
   5   0   7       5143.25       5930.14        73.61 o                         
   7   0   7        160.53        146.01        16.97 o                         
   9   0   7         81.53         80.55        22.33 o                         
  11   0   7         16.66         19.99         5.91 o                         
  13   0   7        610.24        646.42        27.91 o                         
  15   0   7        185.53        207.51        13.20 o                         
 -16   1   7          7.90          8.16         1.98 o                         
 -15   1   7          8.27          3.59         2.46 o                         
 -14   1   7         15.77          9.95         3.97 o                         
 -13   1   7         50.67         51.88         6.15 o                         
 -12   1   7        701.13        683.83        15.90 o                         
 -11   1   7          3.02          3.45         2.21 o                         
 -10   1   7          1.70          4.02         2.12 o                         
  -9   1   7         22.55         22.38         2.87 o                         
  -8   1   7         89.33        111.94         5.57 o                         
  -7   1   7         89.44         81.35         4.57 o                         
  -6   1   7         12.07         18.69         4.10 o                         
  -5   1   7        272.76        243.86        11.72 o                         
  -4   1   7       2176.19       2287.86        32.75 o                         
  -3   1   7       1224.96       1140.16        24.64 o                         
  -2   1   7        777.69        847.58        18.27 o                         
  -1   1   7         30.37         19.80         2.47 o                         
   0   1   7       1179.06       1194.09        20.21 o                         
   1   1   7          3.35          5.85         2.01 o                         
   2   1   7        710.02        760.10        11.10 o                         
   3   1   7         85.94         83.10         3.98 o                         
   4   1   7        990.68       1177.76        19.88 o                         
   5   1   7        211.57        221.80         7.31 o                         
   6   1   7       2413.72       2724.72        28.51 o                         
   7   1   7        136.67        126.38         8.10 o                         
   8   1   7        137.79        138.57         7.86 o                         
   9   1   7         57.21         53.09         3.19 o                         
  10   1   7        459.64        455.25        11.81 o                         
  11   1   7          2.73         -0.07         1.40 o                         
  12   1   7        156.63        179.57        10.79 o                         
  13   1   7          3.84          5.57         2.67 o                         
  14   1   7         94.46         91.20         6.85 o                         
  15   1   7          6.52          4.98         1.95 o                         
  16   1   7         23.06         18.35         3.77 o                         
 -16   2   7         19.17         23.02         5.44 o                         
 -15   2   7         40.80         36.19         4.65 o                         
 -14   2   7          0.26         -2.68         2.68 o                         
 -13   2   7          1.11          3.13         2.47 o                         
 -12   2   7         17.21         19.82         3.40 o                         
 -11   2   7        421.17        413.64        12.43 o                         
 -10   2   7          6.36          5.21         1.29 o                         
  -9   2   7       1209.42       1258.43        22.90 o                         
  -8   2   7         51.47         48.75         4.33 o                         
  -7   2   7        152.50        157.84         7.44 o                         
  -6   2   7         80.74         59.08         8.63 o                         
  -5   2   7        141.56        159.45        19.32 o                         
  -4   2   7          0.61         -1.28         4.70 o                         
  -3   2   7       1416.80       1572.68        32.58 o                         
  -2   2   7          3.89         -1.05         4.13 o                         
  -1   2   7        741.96        966.51        43.82 o                         
   0   2   7        104.06        116.39        11.34 o                         
   1   2   7       1749.75       2159.60        23.20 o                         
   2   2   7        548.88        552.21        26.51 o                         
   3   2   7       1237.97       1380.29        21.02 o                         
   4   2   7        485.03        476.50        12.77 o                         
   5   2   7        773.91        863.28        23.06 o                         
   6   2   7          0.00         -0.34         1.11 o                         
   7   2   7         44.59         48.94         4.41 o                         
   8   2   7         42.48         39.79         2.82 o                         
   9   2   7         19.48         17.08         2.44 o                         
  10   2   7        131.82        122.45         6.10 o                         
  11   2   7        434.93        427.73        11.25 o                         
  12   2   7        311.02        315.50         8.09 o                         
  13   2   7        137.72        142.93         7.99 o                         
  14   2   7          8.02         15.63         4.85 o                         
  15   2   7        113.09        121.51         9.37 o                         
  16   2   7          0.09          2.45         1.83 o                         
 -15   3   7          0.03          3.77         3.79 o                         
 -14   3   7         14.25         16.03         4.66 o                         
 -13   3   7         15.70         11.84         2.61 o                         
 -12   3   7        270.73        267.39        10.45 o                         
 -11   3   7          0.53         -1.27         1.27 o                         
 -10   3   7          4.98          2.98         2.47 o                         
  -9   3   7        136.12        126.25         5.02 o                         
  -8   3   7          0.25          0.66         1.36 o                         
  -7   3   7         66.01         78.18        10.24 o                         
  -6   3   7         17.96         21.21         3.58 o                         
  -5   3   7          0.82         -5.05         5.53 o                         
  -4   3   7        583.03        610.24        39.24 o                         
  -3   3   7        361.99        395.95        31.56 o                         
  -2   3   7         11.81         10.00         5.07 o                         
  -1   3   7         41.99         46.54        10.51 o                         
   0   3   7        536.43        606.95        39.60 o                         
   1   3   7          2.93          2.11         1.12 o                         
   2   3   7        218.90        273.12         9.26 o                         
   3   3   7          2.78          2.50         3.32 o                         
   4   3   7        580.52        645.62        15.81 o                         
   5   3   7        176.55        177.15         8.80 o                         
   6   3   7        170.30        188.71         7.89 o                         
   7   3   7        405.16        363.11        13.51 o                         
   8   3   7        372.35        367.42        10.84 o                         
   9   3   7        138.93        128.33         6.20 o                         
  10   3   7         16.42          8.89         2.12 o                         
  11   3   7          2.05          1.67         1.48 o                         
  12   3   7        165.69        155.45         8.59 o                         
  13   3   7         11.55         12.09         2.69 o                         
  14   3   7         25.33         21.82         2.78 o                         
  15   3   7         10.30          7.87         2.13 o                         
 -14   4   7         12.91         12.67         2.69 o                         
 -13   4   7          1.40          1.38         3.17 o                         
 -12   4   7         14.74         13.29         4.98 o                         
 -11   4   7         66.32         49.51         8.12 o                         
 -10   4   7          0.98         -1.03         1.46 o                         
  -9   4   7        209.00        222.92         8.19 o                         
  -8   4   7          2.81          6.35         1.85 o                         
  -7   4   7         24.84         22.93         3.33 o                         
  -6   4   7         17.22         22.04         2.69 o                         
  -5   4   7         95.27         98.88        14.40 o                         
  -4   4   7          6.15          4.09         2.55 o                         
  -3   4   7         62.74         55.66        12.63 o                         
  -2   4   7        109.43        117.55        18.79 o                         
  -1   4   7         47.58         46.80        11.57 o                         
   0   4   7         17.50         20.10         8.33 o                         
   1   4   7        220.06        243.79        27.33 o                         
   2   4   7         63.08         83.70         7.50 o                         
   3   4   7        110.28        114.14         5.54 o                         
   4   4   7        232.01        238.27         9.23 o                         
   5   4   7         76.91         65.57         4.62 o                         
   6   4   7         67.28         72.38         5.31 o                         
   7   4   7        105.06        109.13         7.60 o                         
   8   4   7         13.79         14.11         2.73 o                         
   9   4   7          2.46          5.35         3.92 o                         
  10   4   7        211.06        211.72        10.06 o                         
  11   4   7        193.83        205.41        13.88 o                         
  12   4   7        334.01        333.55        16.06 o                         
  13   4   7         42.38         40.13         5.40 o                         
  14   4   7          6.33          9.05         2.25 o                         
 -13   5   7          0.06         -1.69         2.11 o                         
 -12   5   7         73.33         61.10        16.73 o                         
 -11   5   7          0.00          1.01         3.37 o                         
 -10   5   7         18.92         19.98         5.62 o                         
  -9   5   7        108.86        123.10        10.66 o                         
  -8   5   7         24.67         30.72         3.60 o                         
  -7   5   7         77.46         85.50         5.79 o                         
  -6   5   7          5.93          4.96         1.82 o                         
  -5   5   7          0.37          0.70         1.63 o                         
  -4   5   7          0.71         -1.00         1.58 o                         
  -3   5   7         42.67         40.57         3.84 o                         
  -2   5   7         28.79         25.12         3.30 o                         
  -1   5   7        100.86         95.00         8.81 o                         
   0   5   7          0.33          1.10         2.88 o                         
   1   5   7          0.46          2.87         1.94 o                         
   2   5   7          7.06          4.65         2.26 o                         
   3   5   7          0.06         -0.47         2.03 o                         
   4   5   7         42.13         64.56         5.15 o                         
   5   5   7        136.32        137.92         7.31 o                         
   6   5   7        154.34        157.07         5.06 o                         
   7   5   7         61.55         54.50         4.50 o                         
   8   5   7         25.99         25.12         3.21 o                         
   9   5   7         44.08         43.32         7.17 o                         
  10   5   7         37.72         42.29         6.45 o                         
  11   5   7          0.09         -2.25         2.94 o                         
  12   5   7         48.13         52.58         5.54 o                         
 -11   6   7         12.99          8.69         2.36 o                         
 -10   6   7         13.25         13.59         1.94 o                         
  -9   6   7          9.37          9.01         2.08 o                         
  -8   6   7          1.60          4.96         2.08 o                         
  -7   6   7          1.35          0.25         1.56 o                         
  -6   6   7         17.28         21.01         3.02 o                         
  -5   6   7         37.27         35.76         3.87 o                         
  -4   6   7          2.57          1.42         1.22 o                         
  -3   6   7          4.56         10.29         2.11 o                         
  -2   6   7          4.15          4.55         1.69 o                         
  -1   6   7          4.67          4.09         2.20 o                         
   0   6   7          0.07         -0.45         4.20 o                         
   1   6   7         25.68         25.28         3.29 o                         
   2   6   7          0.01         -1.65         1.80 o                         
   3   6   7          9.26          7.02         1.95 o                         
   4   6   7         68.80         65.43         5.09 o                         
   5   6   7         11.08          7.63         1.66 o                         
   6   6   7         17.33         13.23         2.82 o                         
   7   6   7         22.45         27.28         5.49 o                         
   8   6   7          7.01          6.51         3.07 o                         
   9   6   7         47.29         42.14         5.23 o                         
  10   6   7        175.01        189.56         9.37 o                         
  -7   7   7         60.17         69.56         4.71 o                         
  -6   7   7          1.65          0.04         1.50 o                         
  -5   7   7         14.54         23.84         3.70 o                         
  -4   7   7          0.08          0.35         2.02 o                         
  -3   7   7         22.50         18.95         3.81 o                         
  -2   7   7          0.11         -1.25         2.47 o                         
  -1   7   7         20.18         26.07         4.34 o                         
   0   7   7          3.14          4.06         2.52 o                         
   1   7   7          0.01         -1.26         2.27 o                         
   2   7   7          4.51          5.61         2.50 o                         
   3   7   7          0.58          1.45         1.03 o                         
   4   7   7          0.19          0.50         1.20 o                         
   5   7   7         48.04         41.95         2.95 o                         
   6   7   7         23.62         16.32         1.76 o                         
   7   7   7          4.00          3.86         1.49 o                         
 -16   0   8         64.06         67.69         7.47 o                         
 -14   0   8         46.81         63.59         9.23 o                         
 -12   0   8          1.37          1.11         4.54 o                         
 -10   0   8         74.89         69.23         5.58 o                         
  -8   0   8          2.33         -3.26         4.33 o                         
  -6   0   8         14.96         16.77         6.73 o                         
  -4   0   8        142.41        152.77        10.45 o                         
  -2   0   8        546.45        593.27        30.73 o                         
   0   0   8        114.40        118.03        13.55 o                         
   2   0   8        538.31        601.98        31.90 o                         
   4   0   8          4.75          2.26         2.82 o                         
   6   0   8          1.00          0.73         3.81 o                         
   8   0   8          0.56          0.99         3.13 o                         
  10   0   8        222.64        192.01        28.59 o                         
  12   0   8        127.48        138.07        13.17 o                         
  14   0   8         52.71         53.71         7.58 o                         
  16   0   8        212.38        202.06        10.00 o                         
 -16   1   8          9.92         13.25         2.27 o                         
 -15   1   8          0.70          0.24         2.39 o                         
 -14   1   8         10.04          3.12         2.90 o                         
 -13   1   8         19.87         20.97         4.32 o                         
 -12   1   8          0.98         -0.82         2.20 o                         
 -11   1   8         12.04         11.07         2.95 o                         
 -10   1   8          0.69          1.78         1.94 o                         
  -9   1   8        323.32        332.65         8.87 o                         
  -8   1   8          0.99          3.07         2.71 o                         
  -7   1   8          0.20          0.51         0.84 o                         
  -6   1   8         95.49         81.15         7.48 o                         
  -5   1   8        197.15        217.20        11.42 o                         
  -4   1   8          7.83         18.27         3.30 o                         
  -3   1   8        673.51        795.34        19.04 o                         
  -2   1   8        193.04        174.54        11.43 o                         
  -1   1   8       1291.49       1581.64        33.59 o                         
   0   1   8          0.00         -0.55         1.33 o                         
   1   1   8        196.51        194.97         9.29 o                         
   2   1   8        102.75         85.41         6.58 o                         
   3   1   8        738.00        794.13        20.44 o                         
   4   1   8        128.79        134.81         6.20 o                         
   5   1   8        617.52        715.85        13.76 o                         
   6   1   8        106.93        110.81         5.82 o                         
   7   1   8        312.30        363.31        12.52 o                         
   8   1   8        242.60        207.05         8.46 o                         
   9   1   8         29.22         34.04         2.19 o                         
  10   1   8          0.02          0.31         1.17 o                         
  11   1   8        294.20        271.40        12.72 o                         
  12   1   8          0.41          4.26         4.19 o                         
  13   1   8         15.15         20.40         3.73 o                         
  14   1   8          0.35          3.09         3.26 o                         
  15   1   8          3.10          2.30         1.49 o                         
  16   1   8          5.08          3.95         0.87 o                         
 -16   2   8         38.27         36.42         5.91 o                         
 -15   2   8          2.41         -1.67         2.15 o                         
 -14   2   8         13.98         10.09         3.15 o                         
 -13   2   8         45.40         41.13         4.20 o                         
 -12   2   8          1.31          2.64         2.51 o                         
 -11   2   8         19.35         14.93         3.07 o                         
 -10   2   8        108.57        102.64         6.36 o                         
  -9   2   8        163.21        162.35         6.13 o                         
  -8   2   8          9.07         10.60         1.59 o                         
  -7   2   8        123.82        109.45         6.34 o                         
  -6   2   8         36.31         24.47         6.07 o                         
  -5   2   8         41.94         55.32         8.12 o                         
  -4   2   8          9.67          3.28         3.96 o                         
  -3   2   8          7.74         16.80         6.83 o                         
  -2   2   8        205.00        253.19        24.10 o                         
  -1   2   8        228.10        271.15        12.92 o                         
   0   2   8          1.15          4.14         4.30 o                         
   1   2   8         30.79         28.73         5.14 o                         
   2   2   8         86.49        124.81         5.60 o                         
   3   2   8        489.72        482.65        12.73 o                         
   4   2   8         13.80         11.10         2.32 o                         
   5   2   8         89.12         85.34         6.02 o                         
   6   2   8        345.17        362.30        17.39 o                         
   7   2   8         73.13         62.02         3.92 o                         
   8   2   8        653.39        626.64        16.04 o                         
   9   2   8          5.01          2.61         1.15 o                         
  10   2   8        639.22        605.45        11.33 o                         
  11   2   8         29.20         24.05         2.42 o                         
  12   2   8        102.10        102.18         7.08 o                         
  13   2   8          1.56          0.91         1.72 o                         
  14   2   8         19.52         26.24         3.05 o                         
  15   2   8          0.09          0.28         1.83 o                         
 -15   3   8          7.34         12.42         4.83 o                         
 -14   3   8          8.04          5.16         3.37 o                         
 -13   3   8         25.20         26.37         3.34 o                         
 -12   3   8          7.10          8.64         2.60 o                         
 -11   3   8         15.78         15.04         2.11 o                         
 -10   3   8          8.04          5.18         1.38 o                         
  -9   3   8        157.04        160.29         8.82 o                         
  -8   3   8         80.10         72.88         3.85 o                         
  -7   3   8        123.98        109.63         6.40 o                         
  -6   3   8         34.85         34.53         3.79 o                         
  -5   3   8          0.04          4.77         3.89 o                         
  -4   3   8        263.37        313.95        30.07 o                         
  -3   3   8        237.50        268.36        27.67 o                         
  -2   3   8          2.83          6.92         5.67 o                         
  -1   3   8        328.43        388.04        32.42 o                         
   0   3   8        112.58        104.08        17.80 o                         
   1   3   8          0.20          1.70         6.07 o                         
   2   3   8        256.37        282.94        16.65 o                         
   3   3   8        250.60        327.36        11.06 o                         
   4   3   8        605.10        629.42        16.19 o                         
   5   3   8        945.24       1040.72        21.90 o                         
   6   3   8          6.86          4.07         1.33 o                         
   7   3   8        101.31         96.30         4.61 o                         
   8   3   8        167.36        156.02         9.78 o                         
   9   3   8        188.06        200.11         7.72 o                         
  10   3   8          1.75          1.72         1.15 o                         
  11   3   8         19.33         17.13         2.26 o                         
  12   3   8          3.56          3.39         3.30 o                         
  13   3   8         73.54         75.20         5.45 o                         
  14   3   8          1.45          0.15         1.39 o                         
  15   3   8          4.91          3.34         1.28 o                         
 -14   4   8         10.32          9.95         2.27 o                         
 -13   4   8          1.31         -1.62         2.73 o                         
 -12   4   8          2.35         -0.21         3.39 o                         
 -11   4   8          4.77          1.67         3.83 o                         
 -10   4   8         73.41         82.06         6.85 o                         
  -9   4   8        293.68        300.38        13.53 o                         
  -8   4   8         85.44         90.71         6.90 o                         
  -7   4   8         26.37         25.32         3.42 o                         
  -6   4   8         59.76         64.87         4.69 o                         
  -5   4   8         15.66         12.84         3.21 o                         
  -4   4   8          2.21          0.81         5.93 o                         
  -3   4   8        372.08        403.93        17.69 o                         
  -2   4   8        165.80        215.28        11.37 o                         
  -1   4   8         84.95        110.02         8.27 o                         
   0   4   8         50.37         60.99         6.58 o                         
   1   4   8          3.51         11.01         3.42 o                         
   2   4   8         18.29         17.17         2.66 o                         
   3   4   8         91.19         91.43         5.36 o                         
   4   4   8         17.98         22.08         2.73 o                         
   5   4   8          4.07          5.28         2.06 o                         
   6   4   8         41.42         44.28         4.18 o                         
   7   4   8         53.07         45.47         4.75 o                         
   8   4   8        147.21        158.81         9.77 o                         
   9   4   8         25.97         28.18         3.39 o                         
  10   4   8        149.35        168.83        12.65 o                         
  11   4   8          5.69          8.72         3.97 o                         
  12   4   8         34.62         41.47         5.71 o                         
  13   4   8          0.04         -0.27         1.69 o                         
  14   4   8         11.17         14.05         2.31 o                         
 -12   5   8         18.03         15.97         2.93 o                         
 -11   5   8          4.50          6.06         3.57 o                         
 -10   5   8         11.84         12.63         4.63 o                         
  -8   5   8         25.60         26.11         4.87 o                         
  -7   5   8         19.25         20.01         2.49 o                         
  -6   5   8          2.57          3.95         1.58 o                         
  -5   5   8         54.90         55.08         4.43 o                         
  -4   5   8        159.52        190.62        37.96 o                         
  -3   5   8         10.61         16.81         2.80 o                         
  -2   5   8          1.28         -3.42         3.42 o                         
  -1   5   8         41.61         33.98         5.92 o                         
   0   5   8         21.68         22.12         3.45 o                         
   1   5   8          0.68          1.04         1.84 o                         
   2   5   8         55.39         58.51         5.06 o                         
   3   5   8        118.14        117.29         6.89 o                         
   4   5   8        350.04        358.49        11.60 o                         
   5   5   8        100.05        134.77         7.19 o                         
   6   5   8          6.33          8.08         4.26 o                         
   7   5   8         40.32         33.83         6.66 o                         
   8   5   8          7.59          4.73         4.09 o                         
   9   5   8          2.65          4.26         3.79 o                         
  10   5   8          7.61          0.95         3.07 o                         
  11   5   8        114.45        139.90         9.29 o                         
  12   5   8          6.75          5.86         2.25 o                         
 -10   6   8         15.46         17.94         2.04 o                         
  -9   6   8        116.39        126.17         5.73 o                         
  -8   6   8         64.02         77.62         6.58 o                         
  -7   6   8         39.40         47.72         3.86 o                         
  -6   6   8         33.79         36.87         3.67 o                         
  -5   6   8         20.51         30.80         5.24 o                         
  -4   6   8          3.70          5.22         3.45 o                         
  -3   6   8         74.68         93.29        15.30 o                         
  -2   6   8         34.74         47.68         6.16 o                         
  -1   6   8         43.34         44.33         4.27 o                         
   0   6   8         29.26         36.33         3.78 o                         
   1   6   8          0.20         -1.96         1.96 o                         
   2   6   8         38.00         44.88         4.30 o                         
   3   6   8          0.46         -1.92         2.09 o                         
   4   6   8          0.72          1.81         1.76 o                         
   5   6   8         11.06          8.56         1.55 o                         
   6   6   8          4.69          2.94         2.80 o                         
   7   6   8          2.52         -0.50         3.06 o                         
   8   6   8          0.84         -2.96         2.96 o                         
   9   6   8          0.62         -2.68         2.68 o                         
  10   6   8          6.83          9.68         2.26 o                         
  -6   7   8          2.46          2.02         1.64 o                         
  -5   7   8         11.13         11.43         2.60 o                         
  -4   7   8         29.35         34.41         4.28 o                         
  -3   7   8          3.42          0.86         2.00 o                         
  -2   7   8          4.87          5.62         2.49 o                         
  -1   7   8          1.27         -1.83         2.12 o                         
   0   7   8          4.33          6.49         2.49 o                         
   1   7   8          0.00          1.62         1.96 o                         
   2   7   8         15.25         13.11         1.61 o                         
   3   7   8         22.52         20.46         1.81 o                         
   4   7   8         64.25         55.28         3.28 o                         
   5   7   8          5.92          6.39         2.01 o                         
   6   7   8          0.45          0.60         1.28 o                         
 -15   0   9          1.56          2.05         2.20 o                         
 -13   0   9        152.39        151.09        13.75 o                         
 -11   0   9        170.32        155.89        13.70 o                         
  -9   0   9       3349.80       3529.36        39.30 o                         
  -7   0   9          0.90         -1.70         3.47 o                         
  -5   0   9        518.11        395.81        18.66 o                         
  -3   0   9       6328.82       7183.04       118.18 o                         
  -1   0   9       2062.95       2536.96        67.12 o                         
   1   0   9       1345.13       1692.71        55.21 o                         
   3   0   9        369.65        393.70        18.91 o                         
   5   0   9        513.34        558.47        24.70 o                         
   7   0   9          9.04          1.35         3.46 o                         
   9   0   9          4.74          2.80         2.11 o                         
  11   0   9         74.74         42.15         7.92 o                         
  13   0   9        296.37        290.80        17.40 o                         
  15   0   9        127.84        137.41         8.07 o                         
 -16   1   9         17.96         14.26         2.05 o                         
 -15   1   9          5.79          5.69         2.93 o                         
 -14   1   9         13.12          8.94         3.23 o                         
 -13   1   9         25.43         28.06         4.77 o                         
 -12   1   9        372.50        362.84        14.68 o                         
 -11   1   9          8.23          8.17         2.52 o                         
 -10   1   9          0.27          2.13         2.22 o                         
  -9   1   9        115.75        116.73         5.74 o                         
  -8   1   9        136.17        140.58         5.87 o                         
  -7   1   9         89.79         81.09         4.90 o                         
  -6   1   9         17.51         15.17         3.74 o                         
  -5   1   9         58.73         50.95         5.91 o                         
  -4   1   9       2719.73       2846.05        53.17 o                         
  -3   1   9         58.20         48.65         7.18 o                         
  -2   1   9        679.22        698.77        24.72 o                         
  -1   1   9          0.00         -0.31         1.94 o                         
   0   1   9        316.06        407.65        14.02 o                         
   1   1   9         23.35         20.51         3.33 o                         
   2   1   9          8.70         14.86         3.26 o                         
   3   1   9        167.77        163.61        12.75 o                         
   4   1   9        739.99        822.48        30.09 o                         
   5   1   9         20.24         18.36         3.95 o                         
   6   1   9        184.82        184.48        12.35 o                         
   7   1   9          0.99          1.54         1.54 o                         
   8   1   9         67.39         59.70         3.27 o                         
   9   1   9          5.04          3.40         1.35 o                         
  10   1   9        421.41        312.04        10.53 o                         
  11   1   9          3.71          2.59         2.52 o                         
  12   1   9          4.13          2.56         1.50 o                         
  13   1   9          2.60          0.35         2.03 o                         
  14   1   9          5.27          2.29         1.72 o                         
  15   1   9          1.25         -0.08         0.98 o                         
 -15   2   9          1.31          1.25         1.76 o                         
 -14   2   9          8.82          3.75         3.36 o                         
 -13   2   9        110.44        102.28         8.59 o                         
 -12   2   9         60.74         59.76         4.99 o                         
 -11   2   9         79.51         72.73         5.55 o                         
 -10   2   9         54.04         53.43         5.60 o                         
  -9   2   9       2149.02       2137.27        23.32 o                         
  -8   2   9         27.15         26.88         2.38 o                         
  -7   2   9        116.74        111.02         4.81 o                         
  -6   2   9        114.16         99.67        11.39 o                         
  -5   2   9         18.92          7.48         4.85 o                         
  -4   2   9        181.56        150.78        19.90 o                         
  -3   2   9       2648.09       3187.20        91.25 o                         
  -2   2   9         80.81         85.26        15.04 o                         
  -1   2   9       1184.77       1456.55        61.56 o                         
   0   2   9         31.06         34.53         5.30 o                         
   1   2   9        402.20        497.03        21.40 o                         
   2   2   9         21.83         28.38         5.65 o                         
   3   2   9        333.52        361.34        14.51 o                         
   4   2   9        137.20        119.68         7.09 o                         
   5   2   9          0.28         -1.59         1.75 o                         
   6   2   9         19.82         14.85         2.62 o                         
   7   2   9          0.83          1.19         0.94 o                         
   8   2   9        112.20         94.67         3.32 o                         
   9   2   9         86.33         99.95         3.99 o                         
  10   2   9          7.78          6.45         1.44 o                         
  11   2   9          0.45         -1.35         1.99 o                         
  12   2   9         25.60         23.17         3.50 o                         
  13   2   9         76.08         75.60         5.40 o                         
  14   2   9          0.72          1.96         2.14 o                         
  15   2   9         83.77         80.43         6.31 o                         
 -15   3   9          2.19          8.05         3.49 o                         
 -14   3   9          0.08          3.98         2.33 o                         
 -13   3   9         19.92         16.78         2.81 o                         
 -12   3   9        153.89        142.86         7.00 o                         
 -11   3   9         60.70         53.45         5.90 o                         
 -10   3   9          1.21          0.50         1.19 o                         
  -9   3   9        302.28        315.24        20.37 o                         
  -8   3   9        150.67        141.65        18.30 o                         
  -7   3   9          0.77          2.42         1.30 o                         
  -6   3   9         59.72         71.24        10.84 o                         
  -5   3   9        212.80        251.47        18.59 o                         
  -4   3   9        453.02        498.96        39.82 o                         
  -3   3   9        210.13        240.21        27.58 o                         
  -2   3   9          7.12         19.15         7.26 o                         
  -1   3   9          4.56          6.18         5.76 o                         
   0   3   9        281.73        412.98        37.49 o                         
   1   3   9         55.82         53.86        14.29 o                         
   2   3   9         10.95          4.51         4.75 o                         
   3   3   9         32.91         34.50         4.09 o                         
   4   3   9         30.43         30.78         3.99 o                         
   5   3   9        106.24        119.83         4.68 o                         
   6   3   9        219.29        217.53         7.31 o                         
   7   3   9          9.71         10.90         1.82 o                         
   8   3   9        296.96        293.53        10.54 o                         
   9   3   9          0.97          1.82         2.34 o                         
  10   3   9        608.16        581.24        12.09 o                         
  11   3   9          7.39          2.35         1.70 o                         
  12   3   9          6.09          6.49         1.94 o                         
  13   3   9          2.14          1.77         1.29 o                         
  14   3   9          1.40          2.67         1.14 o                         
 -13   4   9         48.78         43.73         5.51 o                         
 -12   4   9         34.93         21.72         4.97 o                         
 -11   4   9         24.21         22.78         3.60 o                         
 -10   4   9         98.86        105.52        12.52 o                         
  -9   4   9        660.72        688.36        16.32 o                         
  -8   4   9        162.76        177.05        23.82 o                         
  -7   4   9         96.18         88.77        10.07 o                         
  -6   4   9         31.42         33.57         9.38 o                         
  -5   4   9          5.42          2.29         3.60 o                         
  -4   4   9         10.70          8.70         4.07 o                         
  -3   4   9        682.41        770.76        31.56 o                         
  -2   4   9         23.51         38.82         5.90 o                         
  -1   4   9        384.59        456.70        17.83 o                         
   0   4   9          4.86          6.75         3.39 o                         
   1   4   9         61.68         81.89         8.09 o                         
   2   4   9         14.90         16.66         2.89 o                         
   3   4   9          4.08          6.90         3.54 o                         
   4   4   9        158.79        162.90        11.29 o                         
   5   4   9          1.20          1.00         1.15 o                         
   6   4   9         52.72         48.25         4.20 o                         
   7   4   9         24.19         29.13         3.47 o                         
   8   4   9          1.59          1.01         2.40 o                         
   9   4   9         65.06         70.26        10.57 o                         
  10   4   9         51.92         50.03         6.86 o                         
  11   4   9         74.27         76.86         7.51 o                         
  12   4   9         36.41         28.89         4.40 o                         
  13   4   9         10.60         11.51         2.53 o                         
 -12   5   9         19.04         16.93         3.23 o                         
 -11   5   9         44.12         41.84         5.58 o                         
 -10   5   9          0.20          1.65         3.18 o                         
  -9   5   9        170.60        187.53        13.20 o                         
  -8   5   9         59.10         63.11         7.17 o                         
  -7   5   9         10.26         11.96         3.15 o                         
  -6   5   9         25.92         35.90         6.33 o                         
  -5   5   9        104.24        115.99        18.12 o                         
  -4   5   9         57.46         62.59         6.70 o                         
  -3   5   9        190.47        181.01        10.84 o                         
  -2   5   9          0.12          0.42         3.35 o                         
  -1   5   9          0.95          3.99         3.09 o                         
   0   5   9         16.24         13.09         3.00 o                         
   1   5   9          0.87          0.10         1.83 o                         
   2   5   9         26.13         25.88         3.60 o                         
   3   5   9         15.02         19.55         5.77 o                         
   4   5   9          1.12          0.02         1.59 o                         
   5   5   9        112.69        110.65        10.86 o                         
   6   5   9         12.48         18.53         5.30 o                         
   7   5   9          3.34         12.34         5.07 o                         
   8   5   9          5.57          5.29         3.88 o                         
   9   5   9          0.72          2.25         3.21 o                         
  10   5   9        163.62        164.25        10.50 o                         
  11   5   9         40.43         45.02         5.12 o                         
  -9   6   9         86.27         94.59         4.67 o                         
  -8   6   9         28.86         29.03         3.16 o                         
  -7   6   9         22.97         24.83         4.26 o                         
  -6   6   9         24.12         27.94         4.74 o                         
  -5   6   9          7.14          9.89         3.38 o                         
  -4   6   9          0.18          1.95         1.89 o                         
  -3   6   9        160.87        200.58        22.04 o                         
  -2   6   9          0.46          2.08         2.45 o                         
  -1   6   9         32.13         34.21         3.76 o                         
   0   6   9          2.44          2.72         1.81 o                         
   1   6   9          8.04          4.04         1.92 o                         
   2   6   9          1.86          3.79         1.90 o                         
   3   6   9          5.28          9.79         2.27 o                         
   4   6   9         42.33         34.68         3.33 o                         
   5   6   9          6.60          2.67         2.68 o                         
   6   6   9          7.69         -0.25         2.66 o                         
   7   6   9          2.33          0.52         2.44 o                         
   8   6   9          2.41         -0.84         2.27 o                         
   9   6   9          8.38          4.29         1.92 o                         
  -5   7   9          0.18          1.91         1.63 o                         
  -4   7   9          1.06          1.34         1.57 o                         
  -3   7   9         13.81         17.33         3.12 o                         
  -2   7   9          1.61          1.38         1.78 o                         
  -1   7   9          6.31          4.99         2.34 o                         
   0   7   9          4.21          3.08         1.94 o                         
   1   7   9          0.38          0.01         1.30 o                         
   2   7   9         10.91          9.76         2.10 o                         
   3   7   9         16.43         13.88         2.54 o                         
   4   7   9         11.30          9.74         2.14 o                         
   5   7   9         28.08         24.68         2.98 o                         
 -16   0  10        120.12        121.61         8.43 o                         
 -14   0  10        241.44        246.33        16.04 o                         
 -12   0  10         27.53         27.21         6.88 o                         
 -10   0  10         15.41          7.51         4.60 o                         
  -8   0  10        438.26        414.05        18.28 o                         
  -6   0  10        102.50         90.68        15.04 o                         
  -4   0  10          2.70          9.57         6.24 o                         
  -2   0  10        128.15        159.81        18.41 o                         
   0   0  10       3071.81       3348.59        82.04 o                         
   2   0  10          0.22          0.94         3.01 o                         
   4   0  10       1158.80       1273.18        37.55 o                         
   6   0  10         63.97         97.29        15.85 o                         
   8   0  10        518.15        583.04        16.72 o                         
  10   0  10         73.06         67.14         5.28 o                         
  12   0  10         66.63         74.97         9.15 o                         
  14   0  10         19.64         14.31         2.28 o                         
 -15   1  10         12.33         20.39         4.61 o                         
 -14   1  10          2.48         -0.22         2.83 o                         
 -13   1  10         35.52         24.14         4.22 o                         
 -12   1  10         17.14         15.44         4.26 o                         
 -11   1  10        236.63        245.25         9.63 o                         
 -10   1  10          0.29          0.82         2.16 o                         
  -9   1  10       3708.02       3721.85        59.11 o                         
  -8   1  10        178.60        166.37         6.60 o                         
  -7   1  10         81.65         86.09         5.78 o                         
  -6   1  10         78.67         65.18         9.06 o                         
  -5   1  10        377.73        378.28        21.22 o                         
  -4   1  10        233.72        229.58        16.10 o                         
  -3   1  10       1510.42       1719.38        50.02 o                         
  -2   1  10        129.88        141.88        14.63 o                         
  -1   1  10        901.99       1014.70        23.65 o                         
   0   1  10         48.66         51.38         5.45 o                         
   1   1  10        116.81        124.38        11.15 o                         
   2   1  10          0.12         -0.49         2.81 o                         
   3   1  10        635.22        660.89        27.31 o                         
   4   1  10         16.27         17.98         4.94 o                         
   5   1  10        849.56        965.24        28.31 o                         
   6   1  10         45.94         43.49         3.30 o                         
   7   1  10         96.19         93.63         3.53 o                         
   8   1  10        120.33        105.90         3.89 o                         
   9   1  10        760.70        645.80         9.92 o                         
  10   1  10          4.35          1.68         1.09 o                         
  11   1  10        266.99        217.98         8.12 o                         
  12   1  10          0.95          0.56         1.61 o                         
  13   1  10        117.29         95.01         6.83 o                         
  14   1  10          1.14         -0.95         1.39 o                         
  15   1  10         81.02         66.96         3.94 o                         
 -15   2  10          0.38          0.15         2.83 o                         
 -14   2  10         80.80         62.27         5.28 o                         
 -13   2  10          1.74          2.29         2.82 o                         
 -12   2  10          2.09          5.77         2.42 o                         
 -11   2  10         76.89         67.24         5.34 o                         
 -10   2  10          1.28         -2.17         2.21 o                         
  -9   2  10        274.08        275.59        10.07 o                         
  -8   2  10        241.91        242.95         9.96 o                         
  -7   2  10         87.83         77.66         4.26 o                         
  -6   2  10         23.40         30.74         5.82 o                         
  -5   2  10         25.46         30.37         8.64 o                         
  -4   2  10          7.83          8.19         6.52 o                         
  -3   2  10        761.62        811.19        48.67 o                         
  -2   2  10        493.93        592.50        41.95 o                         
  -1   2  10         24.12         17.43         6.84 o                         
   0   2  10       1940.17       2215.77        80.50 o                         
   1   2  10         99.82        108.15        10.40 o                         
   2   2  10         35.71         27.95         5.88 o                         
   3   2  10        180.81        179.87        24.63 o                         
   4   2  10        404.33        437.47        39.42 o                         
   5   2  10          5.05          4.06         4.92 o                         
   6   2  10         79.01         78.81         3.27 o                         
   7   2  10         16.42         14.82         1.60 o                         
   8   2  10          1.72          0.29         1.09 o                         
   9   2  10          4.58          5.56         1.33 o                         
  10   2  10          0.85         -0.07         1.51 o                         
  11   2  10         19.62         14.70         2.93 o                         
  12   2  10         20.17         25.89         3.67 o                         
  13   2  10          7.10          3.75         2.08 o                         
  14   2  10          2.76         -1.10         1.85 o                         
  15   2  10          0.02          0.42         0.85 o                         
 -14   3  10          3.16          5.19         2.06 o                         
 -13   3  10         27.75         23.09         2.71 o                         
 -12   3  10         56.58         56.58         4.41 o                         
 -11   3  10        129.96        129.24         6.74 o                         
 -10   3  10         27.90         26.25         3.51 o                         
  -9   3  10       1303.24       1291.40        38.94 o                         
  -8   3  10        132.55        122.45         6.21 o                         
  -7   3  10         10.93         13.38         2.81 o                         
  -6   3  10         39.78         38.61         7.40 o                         
  -5   3  10         34.32         35.09         4.55 o                         
  -4   3  10        235.35        261.76        10.71 o                         
  -3   3  10        350.14        415.90        12.23 o                         
  -2   3  10          0.44          2.97         2.50 o                         
  -1   3  10         96.90         96.85         8.35 o                         
   0   3  10         11.21         15.50         3.73 o                         
   1   3  10         19.66         21.14         4.50 o                         
   2   3  10          1.34          0.70         2.73 o                         
   3   3  10         46.94         51.81         6.88 o                         
   4   3  10         24.95         21.04         3.82 o                         
   5   3  10        100.92        101.74         3.95 o                         
   6   3  10          7.76          7.63         1.55 o                         
   7   3  10          1.02          2.02         1.14 o                         
   8   3  10         55.18         58.07         4.72 o                         
   9   3  10        557.56        568.31        16.73 o                         
  10   3  10          0.00          0.55         1.66 o                         
  11   3  10         36.08         28.68         3.35 o                         
  12   3  10          8.88          7.52         1.62 o                         
  13   3  10         51.44         37.13         4.29 o                         
  14   3  10          0.13         -0.76         0.88 o                         
 -13   4  10         10.34          5.36         2.30 o                         
 -12   4  10          4.24          0.24         1.36 o                         
 -11   4  10         81.10         78.75         5.70 o                         
 -10   4  10          2.94          1.13         3.73 o                         
  -9   4  10        278.78        292.57        12.29 o                         
  -8   4  10         64.23         67.59         5.44 o                         
  -7   4  10          0.09          1.52         1.77 o                         
  -6   4  10          8.62         11.66         2.94 o                         
  -5   4  10        147.04        145.70        11.19 o                         
  -4   4  10         38.72         43.84         9.25 o                         
  -3   4  10         83.49         84.45         5.73 o                         
  -2   4  10        129.59        142.72        10.90 o                         
  -1   4  10         56.71         65.40         7.45 o                         
   0   4  10        271.69        275.77        14.63 o                         
   1   4  10         38.09         33.94         4.39 o                         
   2   4  10        151.95        163.57        11.44 o                         
   3   4  10         75.89         92.99         9.64 o                         
   4   4  10        117.72        121.16        11.22 o                         
   5   4  10        127.37        108.72        10.67 o                         
   6   4  10          3.72          3.37         1.56 o                         
   7   4  10         28.27         29.49         3.36 o                         
   8   4  10          0.45          1.01         3.09 o                         
   9   4  10          6.42          7.84         3.77 o                         
  10   4  10          7.09          8.20         3.32 o                         
  11   4  10          3.31          0.81         2.11 o                         
  12   4  10          2.51          1.96         1.52 o                         
  13   4  10          2.60          0.14         1.19 o                         
 -11   5  10         27.42         23.67         4.01 o                         
 -10   5  10         21.71         21.08         4.39 o                         
  -9   5  10        168.76        156.58         7.33 o                         
  -8   5  10         22.21         25.66         3.74 o                         
  -7   5  10         23.71         12.03         4.38 o                         
  -6   5  10          1.90          4.34         4.81 o                         
  -5   5  10         18.20         19.96         3.21 o                         
  -4   5  10         51.33         52.53        12.23 o                         
  -3   5  10        118.00        118.35        16.84 o                         
  -2   5  10          5.61          4.84         3.49 o                         
  -1   5  10          1.65         -0.14         2.04 o                         
   0   5  10          5.24          4.13         2.80 o                         
   1   5  10          0.15          0.43         1.87 o                         
   2   5  10          8.88          9.59         2.23 o                         
   3   5  10         20.23         18.39         5.10 o                         
   4   5  10         21.66         26.14         6.03 o                         
   5   5  10         55.79         44.08         7.12 o                         
   6   5  10         25.80         21.31         5.47 o                         
   7   5  10          2.10          0.86         3.75 o                         
   8   5  10         12.28         16.24         4.58 o                         
   9   5  10         27.50         29.65         4.93 o                         
  10   5  10          0.11          2.97         2.34 o                         
  11   5  10         39.07         41.33         4.39 o                         
  -9   6  10        128.66        141.10        11.31 o                         
  -8   6  10          4.34          4.33         4.98 o                         
  -7   6  10          2.56         -0.39         3.91 o                         
  -6   6  10          0.68         -0.29         2.22 o                         
  -5   6  10         22.83         28.11         3.43 o                         
  -4   6  10         26.50         31.54         3.79 o                         
  -3   6  10         30.01         28.23         3.82 o                         
  -2   6  10         24.84         38.03         4.40 o                         
  -1   6  10         13.12         11.93         3.58 o                         
   0   6  10         13.78         13.78         2.80 o                         
   1   6  10          1.98          1.51         2.07 o                         
   2   6  10         54.83         57.87         4.39 o                         
   3   6  10         82.32         97.89         5.40 o                         
   4   6  10         75.56         76.32         4.48 o                         
   5   6  10         31.68         23.57         4.39 o                         
   6   6  10          4.23          4.21         2.64 o                         
   7   6  10          4.66          5.17         2.64 o                         
   8   6  10          1.37         -2.35         2.35 o                         
  -4   7  10          4.58          1.80         1.43 o                         
  -3   7  10         15.87         18.47         2.92 o                         
  -2   7  10          1.08          1.47         1.64 o                         
  -1   7  10          0.97          2.82         1.68 o                         
   0   7  10          0.02         -0.91         0.91 o                         
   1   7  10          0.29         -0.67         1.06 o                         
   2   7  10          2.40          0.78         2.33 o                         
   4   7  10         17.47         22.29         2.76 o                         
 -15   0  11         19.74         22.49         4.71 o                         
 -13   0  11        279.42        266.03        17.26 o                         
 -11   0  11         98.90         97.12        11.20 o                         
  -9   0  11        971.96        976.96        33.42 o                         
  -7   0  11        320.50        310.46        15.38 o                         
  -5   0  11         93.83         90.92        15.88 o                         
  -3   0  11        359.83        452.85        33.38 o                         
  -1   0  11        875.86       1120.35        51.22 o                         
   1   0  11        463.37        523.30        36.40 o                         
   3   0  11        507.36        468.24        23.21 o                         
   5   0  11         70.98        101.57         4.40 o                         
   7   0  11        359.76        389.90        11.29 o                         
   9   0  11        172.37        148.49         7.77 o                         
  11   0  11          8.82          8.84         2.40 o                         
  13   0  11         11.21          8.19         2.17 o                         
  15   0  11         72.27         54.12         3.61 o                         
 -15   1  11          3.92          3.66         1.66 o                         
 -14   1  11        159.00        176.83         8.98 o                         
 -13   1  11          2.06          0.50         2.77 o                         
 -12   1  11         41.31         47.02         5.88 o                         
 -11   1  11          0.19          0.82         3.72 o                         
 -10   1  11        128.94        106.98         8.05 o                         
  -9   1  11         26.31         25.74         3.54 o                         
  -8   1  11        270.13        291.02        10.82 o                         
  -7   1  11         27.51         24.03         3.20 o                         
  -6   1  11         55.01         62.50         6.19 o                         
  -5   1  11        198.30        202.39         9.95 o                         
  -4   1  11         69.90        104.98        11.38 o                         
  -3   1  11        287.16        289.55        18.47 o                         
  -2   1  11          5.11         10.21         5.94 o                         
  -1   1  11          9.32          6.36         2.71 o                         
   0   1  11        138.17        163.07        12.76 o                         
   1   1  11          0.14          1.33         3.18 o                         
   2   1  11        154.87        142.41        13.11 o                         
   3   1  11        111.64        122.66        12.65 o                         
   4   1  11         12.61         11.72         4.49 o                         
   5   1  11         20.78         23.14         1.76 o                         
   6   1  11        531.55        547.51         9.29 o                         
   7   1  11          2.70          1.10         1.26 o                         
   8   1  11         76.22         69.49         3.34 o                         
   9   1  11         16.13         16.09         2.07 o                         
  10   1  11          8.48          6.42         1.54 o                         
  11   1  11         28.37         22.83         2.82 o                         
  12   1  11        235.49        228.02         7.73 o                         
  13   1  11          4.49          3.68         1.11 o                         
  14   1  11          1.16          0.72         1.13 o                         
 -14   2  11          0.90          2.12         2.10 o                         
 -13   2  11        128.16        113.20         9.36 o                         
 -12   2  11         27.90         27.12         4.48 o                         
 -11   2  11         77.83         62.84         4.91 o                         
 -10   2  11         18.88         22.87         3.38 o                         
  -9   2  11        631.67        610.25        18.25 o                         
  -8   2  11        222.64        205.03         6.63 o                         
  -7   2  11        113.56        109.95         7.31 o                         
  -6   2  11         51.99         48.86         8.52 o                         
  -5   2  11         53.37         53.07         7.41 o                         
  -4   2  11          0.34         -2.46         2.46 o                         
  -3   2  11        214.00        275.97        30.32 o                         
  -2   2  11         28.20         27.33         9.96 o                         
  -1   2  11        521.81        673.75        46.55 o                         
   0   2  11          0.08         -7.69         7.69 o                         
   1   2  11        269.57        323.33        19.27 o                         
   2   2  11        113.45        104.86        11.59 o                         
   3   2  11        918.70        934.36        23.86 o                         
   4   2  11         98.81        100.99         4.61 o                         
   5   2  11         18.74         15.27         1.54 o                         
   6   2  11        144.75        144.44         4.93 o                         
   7   2  11        182.35        187.66         5.94 o                         
   8   2  11        134.36        121.88         4.41 o                         
   9   2  11          9.14          7.88         2.10 o                         
  10   2  11         33.15         29.42         2.96 o                         
  11   2  11        116.07        100.69         9.19 o                         
  12   2  11          2.24          1.77         1.97 o                         
  13   2  11         12.09         10.93         3.04 o                         
  14   2  11          1.36         -1.12         1.12 o                         
 -14   3  11         42.56         32.00         3.63 o                         
 -13   3  11         26.99         25.61         4.31 o                         
 -12   3  11         19.94         16.52         2.65 o                         
 -11   3  11          8.04          6.48         2.12 o                         
 -10   3  11        112.54        104.01         6.01 o                         
  -9   3  11        155.53        152.48         6.42 o                         
  -8   3  11         38.30         33.83         3.32 o                         
  -7   3  11          2.16          3.34         1.49 o                         
  -6   3  11          9.04          5.05         5.16 o                         
  -5   3  11          8.32          9.10         3.33 o                         
  -4   3  11         22.92         29.56         4.20 o                         
  -3   3  11         88.46         99.96         6.54 o                         
  -2   3  11         17.91         12.12         3.18 o                         
  -1   3  11          0.57          1.57         3.49 o                         
   0   3  11          5.84          3.75         3.34 o                         
   1   3  11         33.71         34.82        12.32 o                         
   2   3  11         29.26         30.70         5.19 o                         
   3   3  11          1.06          0.97         1.92 o                         
   4   3  11        104.08        104.83         6.97 o                         
   5   3  11         10.53         11.52         2.42 o                         
   6   3  11        731.23        737.58        16.58 o                         
   7   3  11         18.92         14.95         2.65 o                         
   8   3  11        278.18        278.24        14.99 o                         
   9   3  11        181.89        179.70         8.17 o                         
  10   3  11         11.26          7.75         2.07 o                         
  11   3  11         41.94         37.65         5.19 o                         
  12   3  11         73.14         74.57         5.94 o                         
  13   3  11          6.46          4.55         1.69 o                         
 -12   4  11         35.31         32.56         4.03 o                         
 -11   4  11         32.15         25.11         3.27 o                         
 -10   4  11          6.51         11.17         2.79 o                         
  -9   4  11        105.79         95.89         6.87 o                         
  -8   4  11         51.98         53.17         5.60 o                         
  -7   4  11         61.59         63.94         5.52 o                         
  -6   4  11          0.73          3.59         2.33 o                         
  -5   4  11         69.23         69.80         6.01 o                         
  -4   4  11          5.44          6.52         3.05 o                         
  -3   4  11         35.30         37.37         5.60 o                         
  -2   4  11          5.48          0.53         2.80 o                         
  -1   4  11         76.44         79.37         9.52 o                         
   0   4  11         42.46         36.40         6.73 o                         
   1   4  11         66.32         64.08         5.32 o                         
   2   4  11         25.42         21.19         5.42 o                         
   3   4  11        301.02        337.64        18.46 o                         
   4   4  11        197.97        238.48        15.55 o                         
   5   4  11          0.58         -3.35         3.87 o                         
   6   4  11          1.01         -4.92         4.92 o                         
   7   4  11         12.17          6.12         3.45 o                         
   8   4  11          3.07         -3.46         3.46 o                         
   9   4  11         14.15          8.63         3.01 o                         
  10   4  11         31.84         31.20         4.73 o                         
  11   4  11         38.15         33.14         4.29 o                         
  12   4  11          0.86          0.92         0.84 o                         
 -11   5  11         19.39         18.10         2.71 o                         
 -10   5  11         45.58         46.67         5.00 o                         
  -9   5  11         91.82         84.16         5.06 o                         
  -8   5  11          0.15         -0.53         2.20 o                         
  -7   5  11          0.12         -2.92         2.92 o                         
  -6   5  11          0.19          3.19         3.94 o                         
  -5   5  11          0.02          1.55         4.97 o                         
  -4   5  11         15.64         17.86         3.11 o                         
  -3   5  11          0.14         -0.50         5.51 o                         
  -1   5  11          3.15          3.31         1.57 o                         
   0   5  11          2.40          5.80         2.18 o                         
   1   5  11          3.83          5.24         1.94 o                         
   2   5  11          1.71          0.05         1.74 o                         
   3   5  11         37.64         44.56         7.43 o                         
   4   5  11         13.25         14.98         4.45 o                         
   5   5  11          0.83         -3.08         3.67 o                         
   6   5  11         53.15         46.70         6.81 o                         
   7   5  11          0.09         -3.83         3.83 o                         
   8   5  11          0.98         -2.96         2.96 o                         
   9   5  11        148.76        144.37         9.12 o                         
  10   5  11         48.64         46.39         4.60 o                         
  -8   6  11         32.64         33.23         2.52 o                         
  -7   6  11         18.21         20.06         2.34 o                         
  -6   6  11          2.33          1.09         1.03 o                         
  -5   6  11         11.50         11.60         2.36 o                         
  -4   6  11          0.22         -0.37         1.69 o                         
  -3   6  11          2.78          1.73         2.03 o                         
  -2   6  11          0.76          0.33         1.76 o                         
  -1   6  11         17.99         14.64         2.74 o                         
   0   6  11          5.80         10.65         2.35 o                         
   1   6  11         21.32         21.15         3.84 o                         
   2   6  11          1.46          0.36         2.16 o                         
   3   6  11         18.62         25.67         4.92 o                         
   4   6  11         29.09         34.90         5.07 o                         
   5   6  11          5.67          3.33         2.46 o                         
   6   6  11          4.32          4.22         2.43 o                         
   7   6  11          5.81          4.77         2.39 o                         
  -2   7  11          5.48          7.07         1.75 o                         
  -1   7  11          0.10          0.48         1.00 o                         
   0   7  11          0.79          0.19         0.82 o                         
   1   7  11          3.16          1.97         0.83 o                         
 -14   0  12         11.24         12.19         4.58 o                         
 -12   0  12        170.57        172.77        14.31 o                         
 -10   0  12         51.50         64.50         9.24 o                         
  -8   0  12       1851.19       1790.74        45.30 o                         
  -6   0  12        163.67        155.96        11.06 o                         
  -4   0  12         11.68         10.63         6.21 o                         
  -2   0  12        136.03        165.48        21.14 o                         
   0   0  12         35.55         50.22        12.28 o                         
   2   0  12         41.83         34.30        11.37 o                         
   4   0  12          1.01         -1.77         1.77 o                         
   6   0  12        349.35        364.08         9.41 o                         
   8   0  12          1.39          0.88         1.46 o                         
  10   0  12        312.00        303.13        10.08 o                         
  12   0  12          1.67          1.01         1.75 o                         
  14   0  12          0.03          1.65         1.18 o                         
 -14   1  12          0.53          0.62         2.04 o                         
 -13   1  12        211.52        203.90        10.13 o                         
 -12   1  12          0.12         -3.29         3.29 o                         
 -11   1  12         20.37         24.87         4.74 o                         
 -10   1  12          1.58          2.51         3.20 o                         
  -9   1  12       1367.12       1326.48        62.45 o                         
  -8   1  12         16.95         14.04         3.79 o                         
  -7   1  12        289.52        258.73        12.84 o                         
  -6   1  12          9.27          8.92         3.02 o                         
  -5   1  12        101.36        112.98         7.72 o                         
  -4   1  12          2.49          5.07         2.86 o                         
  -3   1  12        318.98        392.17        16.16 o                         
  -2   1  12          2.00          3.40         6.54 o                         
  -1   1  12        114.84        165.24        22.65 o                         
   0   1  12         25.75         25.81         5.28 o                         
   1   1  12          9.34          8.00         3.49 o                         
   2   1  12          5.40          1.53         3.27 o                         
   3   1  12        469.65        532.48         8.69 o                         
   4   1  12          7.84          7.74         1.36 o                         
   5   1  12        321.30        341.91         6.62 o                         
   6   1  12        234.08        208.04         5.45 o                         
   7   1  12        328.67        329.80         7.23 o                         
   8   1  12         13.95          9.68         1.46 o                         
   9   1  12       1473.43       1227.60        13.76 o                         
  10   1  12          5.73          3.19         1.11 o                         
  11   1  12        231.88        193.49         6.35 o                         
  12   1  12          0.93          0.35         1.27 o                         
  13   1  12         57.82         56.07         3.14 o                         
  14   1  12          7.33          9.80         2.46 o                         
 -14   2  12         11.59          9.91         2.36 o                         
 -13   2  12         29.93         23.74         3.80 o                         
 -12   2  12         65.63         63.85         9.79 o                         
 -11   2  12          1.95          0.36         2.64 o                         
 -10   2  12         18.86         17.55         2.74 o                         
  -9   2  12         13.47         16.17         4.02 o                         
  -8   2  12       1052.66       1076.99        58.93 o                         
  -7   2  12          5.30          3.50         1.92 o                         
  -6   2  12        207.51        242.70        17.09 o                         
  -5   2  12          4.86         10.67         3.01 o                         
  -4   2  12         72.68         88.35         6.96 o                         
  -3   2  12         46.77         43.87         4.96 o                         
  -2   2  12         41.13         45.62         4.73 o                         
  -1   2  12          0.12         -1.76         4.41 o                         
   0   2  12          1.70          2.71         1.26 o                         
   1   2  12        131.56        138.34         4.98 o                         
   2   2  12         60.66         55.50         2.93 o                         
   3   2  12         12.94         14.14         1.80 o                         
   4   2  12         56.67         60.66         2.90 o                         
   5   2  12          0.02          0.77         1.00 o                         
   6   2  12        797.45        820.17        10.61 o                         
   7   2  12          0.35          2.69         1.28 o                         
   8   2  12        179.78        165.22         6.53 o                         
   9   2  12         37.15         36.33         3.15 o                         
  10   2  12         93.74        102.15         6.11 o                         
  11   2  12          8.15          6.48         2.32 o                         
  12   2  12          7.84         -0.14         3.63 o                         
  13   2  12          3.41          3.54         1.40 o                         
 -13   3  12         46.29         36.91         4.74 o                         
 -12   3  12          1.92          1.40         2.76 o                         
 -11   3  12          6.38          8.48         2.87 o                         
 -10   3  12         30.08         22.81         3.78 o                         
  -9   3  12        417.25        378.84        13.74 o                         
  -8   3  12          5.09          3.24         3.93 o                         
  -7   3  12         46.55         42.58         4.56 o                         
  -6   3  12          0.04         -1.35         5.81 o                         
  -5   3  12         10.81          9.17         3.96 o                         
  -4   3  12         15.30         14.92         4.06 o                         
  -3   3  12         78.52         92.05         7.41 o                         
  -2   3  12         88.20        102.67         7.01 o                         
  -1   3  12         37.07         45.54        11.01 o                         
   0   3  12         91.66         95.64         5.37 o                         
   1   3  12          0.71         -6.67         6.67 o                         
   2   3  12          3.14         -1.59        10.53 o                         
   3   3  12         45.74         54.12         4.37 o                         
   4   3  12          5.82          4.30         3.74 o                         
   5   3  12          8.72          7.67         1.51 o                         
   6   3  12         85.92         78.57         5.30 o                         
   7   3  12        122.76        123.26         6.45 o                         
   8   3  12         44.99         51.52         6.49 o                         
   9   3  12        457.15        416.80        11.56 o                         
  10   3  12         37.28         38.88         3.43 o                         
  11   3  12        222.25        182.24         6.92 o                         
  12   3  12          1.45         -2.04         2.04 o                         
  13   3  12          8.32          6.40         1.79 o                         
 -12   4  12          0.44          0.71         1.56 o                         
 -11   4  12         10.29         12.41         2.12 o                         
 -10   4  12          0.24         -1.96         1.96 o                         
  -9   4  12         47.06         50.76         5.45 o                         
  -8   4  12        272.89        249.13        10.66 o                         
  -7   4  12         53.77         46.62         5.20 o                         
  -6   4  12         53.97         49.49         4.96 o                         
  -5   4  12         56.49         56.94         5.41 o                         
  -4   4  12         97.01        111.17         8.09 o                         
  -3   4  12         18.50         14.06         3.77 o                         
  -2   4  12         68.90         81.06         6.51 o                         
  -1   4  12          2.68          1.50         4.45 o                         
   0   4  12         12.39         22.96         6.20 o                         
   1   4  12         53.31         46.42         7.36 o                         
   2   4  12         37.26         44.01         7.64 o                         
   3   4  12        402.23        459.96        21.37 o                         
   4   4  12        105.26        108.01        10.59 o                         
   5   4  12         45.37         44.37         6.79 o                         
   6   4  12        185.36        192.33        13.02 o                         
   7   4  12          7.22          7.90         3.62 o                         
   8   4  12         41.34         30.86         3.19 o                         
   9   4  12          0.01          0.44         1.37 o                         
  10   4  12         29.71         32.51         2.81 o                         
  11   4  12          5.28          3.72         0.98 o                         
  -9   5  12         77.81         65.18         3.88 o                         
  -8   5  12         10.88          7.39         1.90 o                         
  -7   5  12         16.92         13.62         3.24 o                         
  -6   5  12          3.75          5.31         5.46 o                         
  -5   5  12          6.14          5.64         5.83 o                         
  -4   5  12          6.82          8.99         6.10 o                         
  -3   5  12          3.05         -0.48         6.93 o                         
  -2   5  12         27.07         21.23         2.79 o                         
  -1   5  12         12.45         13.51         2.18 o                         
   0   5  12         33.86         42.98         3.43 o                         
   1   5  12          0.47          1.99         2.14 o                         
   2   5  12         11.52          6.19         3.74 o                         
   3   5  12         48.50         50.07         7.46 o                         
   4   5  12         19.90         17.79         5.22 o                         
   5   5  12         13.38         13.22         4.41 o                         
   6   5  12          0.12         -1.40         3.12 o                         
   7   5  12         26.91         17.59         4.11 o                         
   8   5  12         58.18         55.49         5.83 o                         
   9   5  12        173.13        163.75         8.57 o                         
  -7   6  12          0.97         -0.06         1.34 o                         
  -6   6  12          6.52          3.40         1.21 o                         
  -5   6  12          0.05         -1.64         3.49 o                         
  -4   6  12         49.91         60.09         9.46 o                         
  -3   6  12          4.00          5.46         4.23 o                         
  -2   6  12         30.43         33.71         3.56 o                         
  -1   6  12          0.41         -0.31         1.64 o                         
   0   6  12          2.25          0.71         4.25 o                         
   1   6  12         31.82         29.70         2.77 o                         
   2   6  12         16.31         16.58         2.29 o                         
   3   6  12        181.47        199.33         7.18 o                         
   4   6  12         62.82         67.09         6.58 o                         
   5   6  12          1.08          1.64         1.99 o                         
   6   6  12          9.70         11.76         2.98 o                         
 -13   0  13         95.93         85.49         9.25 o                         
 -11   0  13         87.91         76.03         9.84 o                         
  -9   0  13         20.35         12.70         5.66 o                         
  -7   0  13       1134.95       1060.00        34.55 o                         
  -5   0  13         87.61         86.94         8.45 o                         
  -3   0  13        240.88        282.47        14.03 o                         
  -1   0  13         13.98          9.39         2.08 o                         
   1   0  13        925.88        976.23        14.82 o                         
   3   0  13       7638.17       8352.47        42.88 o                         
   5   0  13        106.30        100.73         6.07 o                         
   7   0  13        151.22        135.06         6.28 o                         
   9   0  13         14.55         10.81         2.03 o                         
  11   0  13        439.76        378.10        26.32 o                         
  13   0  13          9.10          7.07         2.07 o                         
 -14   1  13         66.52         60.21         4.56 o                         
 -13   1  13          3.00          3.54         2.34 o                         
 -12   1  13         21.13         19.89         5.23 o                         
 -11   1  13          5.54          3.53         3.23 o                         
 -10   1  13        144.84        147.18         9.53 o                         
  -9   1  13         71.90         65.73         6.90 o                         
  -8   1  13         37.61         32.23         4.66 o                         
  -7   1  13         13.29          6.48         2.62 o                         
  -6   1  13        226.69        234.61        18.94 o                         
  -5   1  13         10.29          5.80        11.52 o                         
  -4   1  13        261.14        278.77        12.38 o                         
  -3   1  13         50.42         51.53         3.67 o                         
  -2   1  13         13.95         14.19         2.13 o                         
  -1   1  13          0.40         -0.92         1.63 o                         
   0   1  13        650.99        664.88        19.47 o                         
   1   1  13         28.60         28.43         2.14 o                         
   2   1  13         51.15         57.82         3.10 o                         
   3   1  13        232.18        251.55         6.19 o                         
   4   1  13         69.15         62.43         3.19 o                         
   5   1  13         37.77         35.73         2.61 o                         
   6   1  13        634.12        602.92         9.73 o                         
   7   1  13          0.47         -1.25         1.25 o                         
   8   1  13        230.99        211.62         5.72 o                         
   9   1  13         86.90         66.86         3.22 o                         
  10   1  13        345.16        309.96         6.71 o                         
  11   1  13          7.18          4.30         1.51 o                         
  12   1  13         10.18          7.32         2.07 o                         
  13   1  13          0.00         -0.27         0.92 o                         
 -13   2  13         44.69         29.01         3.34 o                         
 -12   2  13         21.53         20.73         3.59 o                         
 -11   2  13         58.52         63.05         5.91 o                         
 -10   2  13          0.11          3.03         2.91 o                         
  -9   2  13         45.94         43.18         8.37 o                         
  -8   2  13          0.39          0.01         4.90 o                         
  -7   2  13        545.62        508.05        28.39 o                         
  -6   2  13          9.12         26.66         8.98 o                         
  -5   2  13         69.10         77.39         9.99 o                         
  -4   2  13         30.76         28.19         5.12 o                         
  -3   2  13        144.22        161.88         9.71 o                         
  -2   2  13         12.85          7.32         2.51 o                         
  -1   2  13         20.22         12.62         2.01 o                         
   0   2  13          0.04         -0.19         1.89 o                         
   1   2  13        472.79        489.57        18.34 o                         
   2   2  13          4.62          2.92         1.15 o                         
   3   2  13       3751.06       3938.35        23.57 o                         
   4   2  13        196.05        198.36         5.39 o                         
   5   2  13          0.94          3.30         1.89 o                         
   6   2  13        216.25        198.48         4.92 o                         
   7   2  13        110.64         90.56         3.67 o                         
   8   2  13         31.69         29.04         2.59 o                         
   9   2  13         29.48         26.82         2.33 o                         
  10   2  13          0.58         -0.17         1.35 o                         
  11   2  13        188.92        167.68         5.56 o                         
  12   2  13          2.50          2.10         1.88 o                         
  13   2  13          9.83         17.46         2.71 o                         
 -12   3  13          4.89          5.31         2.97 o                         
 -11   3  13         25.24         21.01         4.94 o                         
 -10   3  13        123.35         90.17         9.93 o                         
  -9   3  13        158.53        120.70        12.34 o                         
  -8   3  13         21.98         17.67         6.28 o                         
  -7   3  13         11.25          9.76         2.63 o                         
  -6   3  13        119.32        108.62        15.80 o                         
  -5   3  13         97.56        112.65        11.10 o                         
  -4   3  13        374.79        397.20        16.22 o                         
  -3   3  13         20.31         17.94         4.23 o                         
  -2   3  13         18.49         11.45         4.64 o                         
  -1   3  13          0.53          2.01         3.19 o                         
   0   3  13         94.63         93.82         5.86 o                         
   1   3  13          0.00          0.16         2.53 o                         
   2   3  13          1.85          4.45         3.74 o                         
   3   3  13         89.28         94.13         5.69 o                         
   4   3  13         53.26         46.81         4.12 o                         
   5   3  13         14.52         12.25         1.74 o                         
   6   3  13        420.40        421.50         9.63 o                         
   7   3  13          0.55          0.89         1.47 o                         
   8   3  13          2.11         -1.94         1.94 o                         
   9   3  13        139.49        123.47         7.59 o                         
  10   3  13        121.38        112.69         8.21 o                         
  11   3  13          0.24         -0.57         1.88 o                         
  12   3  13          0.01         -1.74         1.74 o                         
 -11   4  13         14.66         11.53         2.81 o                         
 -10   4  13          2.66          7.11         3.21 o                         
  -9   4  13         18.88          7.24         3.77 o                         
  -8   4  13         50.97         48.77         7.61 o                         
  -7   4  13        153.87        146.73        14.11 o                         
  -6   4  13          5.03         11.47         6.81 o                         
  -5   4  13         56.68         50.57         4.98 o                         
  -4   4  13          1.14         -2.22         3.98 o                         
  -3   4  13         49.58         62.30         6.45 o                         
  -2   4  13         34.60         44.14         6.54 o                         
  -1   4  13          0.58         -2.55         7.40 o                         
   0   4  13          1.03         -1.00         3.27 o                         
   1   4  13         59.05         67.68         9.37 o                         
   2   4  13          0.86          0.83         3.77 o                         
   3   4  13       1015.30       1027.36        31.33 o                         
   4   4  13         87.62         82.37         9.18 o                         
   5   4  13          4.32          3.45         3.41 o                         
   6   4  13          2.25          1.58         2.87 o                         
   7   4  13         33.47         26.38         4.82 o                         
   8   4  13         24.95         21.09         3.94 o                         
   9   4  13          2.59          2.09         1.46 o                         
  10   4  13          1.26         -0.36         0.84 o                         
  -9   5  13         79.41         53.67         4.58 o                         
  -8   5  13          2.96          5.99         2.43 o                         
  -7   5  13          3.39         -1.62         2.84 o                         
  -6   5  13         10.31          2.50         3.48 o                         
  -5   5  13         88.41        103.70        11.53 o                         
  -4   5  13        131.00        141.17        14.36 o                         
  -3   5  13          3.86          2.65         3.42 o                         
  -2   5  13          0.50         -1.57         1.57 o                         
  -1   5  13          1.02          1.49         1.34 o                         
   0   5  13          0.02          0.23         1.32 o                         
   1   5  13         10.45          7.13         2.34 o                         
   2   5  13          4.61          8.42         4.45 o                         
   3   5  13         16.40         23.22         5.73 o                         
   4   5  13         65.10         70.46         7.96 o                         
   5   5  13         32.33         26.23         5.18 o                         
   6   5  13         14.39         12.14         3.56 o                         
   7   5  13          0.18          1.59         2.08 o                         
   8   5  13          4.83          2.93         1.78 o                         
  -5   6  13         17.63         15.88         4.40 o                         
  -4   6  13          0.16         -0.13         1.21 o                         
  -3   6  13         10.04         11.44         3.97 o                         
  -2   6  13          0.02         -1.36         1.36 o                         
  -1   6  13          0.13          0.15         1.45 o                         
   0   6  13          1.33          0.74         2.23 o                         
   1   6  13          1.47         -3.69         3.90 o                         
   2   6  13          2.13         -1.30         2.94 o                         
   3   6  13        141.52        125.50         5.27 o                         
   4   6  13         42.00         47.47         3.28 o                         
   5   6  13          2.88          0.65         5.24 o                         
 -12   0  14          1.59          2.91         3.60 o                         
 -10   0  14          1.02          4.46         4.73 o                         
  -8   0  14         56.06         39.79         7.60 o                         
  -6   0  14         11.24          2.16         3.48 o                         
  -4   0  14         25.13         15.88         5.30 o                         
  -2   0  14          0.08          1.56         5.15 o                         
   0   0  14          5.85          2.34         3.08 o                         
   2   0  14        192.86        210.67         7.24 o                         
   4   0  14       1357.07       1401.02        30.52 o                         
   6   0  14         78.14         75.01         5.55 o                         
   8   0  14         17.84         12.54         3.26 o                         
  10   0  14         61.66         62.13         4.47 o                         
  12   0  14         66.47         57.09         5.30 o                         
 -13   1  14          8.75          7.77         2.75 o                         
 -12   1  14          1.17         -1.17         2.41 o                         
 -11   1  14         33.27         32.28         4.59 o                         
 -10   1  14         16.61         18.12         6.32 o                         
  -9   1  14          6.13          9.25         3.37 o                         
  -8   1  14         29.54         31.18         4.74 o                         
  -7   1  14         75.13         75.62         6.92 o                         
  -6   1  14          0.29          2.59         4.81 o                         
  -5   1  14        704.93        614.07        15.27 o                         
  -4   1  14         38.32         33.21         3.72 o                         
  -3   1  14         79.63         65.79         4.90 o                         
  -2   1  14          2.46          4.20         1.38 o                         
  -1   1  14        262.10        240.60         8.20 o                         
   0   1  14         40.68         42.67         2.80 o                         
   1   1  14        155.87        159.46         5.35 o                         
   2   1  14          0.03         -0.85         1.20 o                         
   3   1  14       1343.83       1415.00        16.16 o                         
   4   1  14          2.21          0.98         1.23 o                         
   5   1  14         69.62         76.16         4.01 o                         
   6   1  14         63.81         59.93         3.54 o                         
   7   1  14          0.13          0.10         1.27 o                         
   8   1  14         82.42         69.04         3.57 o                         
   9   1  14        308.71        280.75         8.05 o                         
  10   1  14          1.02          0.54         2.02 o                         
  11   1  14         13.88          9.48         2.05 o                         
  12   1  14         14.12         11.53         2.13 o                         
  13   1  14          5.16          6.28         1.95 o                         
 -13   2  14         24.80         19.07         3.71 o                         
 -12   2  14          1.64          2.69         4.97 o                         
 -11   2  14          1.04         -2.38         3.36 o                         
 -10   2  14          0.00         -1.61         4.29 o                         
  -9   2  14         15.78          9.31         5.25 o                         
  -8   2  14         51.09         37.56         7.97 o                         
  -7   2  14         18.07         13.73         6.64 o                         
  -6   2  14          0.77          4.95         5.45 o                         
  -5   2  14         37.84         41.78        10.50 o                         
  -4   2  14          1.17          5.21         3.81 o                         
  -3   2  14          1.08          3.56         1.86 o                         
  -2   2  14          8.03          9.42         2.01 o                         
  -1   2  14         12.79          9.17         1.70 o                         
   0   2  14          0.55         -1.46         1.46 o                         
   1   2  14        122.99        108.31         5.02 o                         
   2   2  14         68.77         75.80         3.70 o                         
   3   2  14        593.25        625.43        10.44 o                         
   4   2  14        927.99        981.62        12.94 o                         
   5   2  14         48.65         48.02         2.74 o                         
   6   2  14        176.20        191.03         5.79 o                         
   7   2  14          0.83         -0.40         1.09 o                         
   8   2  14         12.01         13.60         1.94 o                         
   9   2  14          6.44          7.49         1.71 o                         
  10   2  14         43.90         42.44         5.39 o                         
  11   2  14         22.33         17.84         3.31 o                         
  12   2  14         44.92         46.75         4.45 o                         
 -12   3  14          0.44          4.06         2.51 o                         
 -11   3  14          7.66          1.31         2.65 o                         
 -10   3  14          2.79          5.39         4.14 o                         
  -9   3  14          1.77          5.32         4.77 o                         
  -8   3  14          4.61         -6.14         6.14 o                         
  -7   3  14          9.04          6.53         5.44 o                         
  -6   3  14          0.11          1.88         2.26 o                         
  -5   3  14        390.42        395.85        27.96 o                         
  -4   3  14         32.66         30.42         5.73 o                         
  -3   3  14         97.34         90.72         8.76 o                         
  -2   3  14          1.64         -0.79         2.25 o                         
  -1   3  14         81.55         78.03         5.47 o                         
   0   3  14         97.70        109.60         5.56 o                         
   1   3  14        120.32        126.78         6.79 o                         
   2   3  14         27.99         27.90         2.51 o                         
   3   3  14        832.60        888.37        17.11 o                         
   4   3  14         68.60         65.49         4.71 o                         
   5   3  14         14.86         19.56         2.26 o                         
   6   3  14          1.53          0.33         1.15 o                         
   7   3  14          1.56          1.52         1.22 o                         
   8   3  14         48.35         36.15         3.29 o                         
   9   3  14        100.93         81.11         6.67 o                         
  10   3  14          0.13         -0.44         1.70 o                         
  11   3  14         10.01         11.14         2.25 o                         
 -10   4  14          0.16          1.08         2.23 o                         
  -9   4  14          3.04          3.55         3.17 o                         
  -8   4  14          6.05          9.68         4.40 o                         
  -7   4  14          1.09         -2.16         4.40 o                         
  -6   4  14          8.42         20.99         7.88 o                         
  -5   4  14         12.12         17.83         8.13 o                         
  -4   4  14          1.53          0.15         1.87 o                         
  -3   4  14         25.81         33.24         5.00 o                         
  -2   4  14          7.78          4.32         4.81 o                         
  -1   4  14          3.85         -6.77         6.77 o                         
   0   4  14          1.25         -3.62         3.62 o                         
   1   4  14        332.90        371.96        13.71 o                         
   2   4  14          1.99         10.73         5.18 o                         
   3   4  14        231.11        242.19        15.03 o                         
   4   4  14        117.16        122.94        10.60 o                         
   5   4  14          2.96          2.92         2.63 o                         
   6   4  14          6.28          4.46         2.73 o                         
   7   4  14         10.43          3.54         2.26 o                         
   8   4  14          0.58         -1.99         1.99 o                         
   9   4  14         52.78         44.07         4.13 o                         
  -8   5  14          0.13         -1.00         1.71 o                         
  -7   5  14          0.57          2.29         2.35 o                         
  -6   5  14          0.67          2.10         2.86 o                         
  -5   5  14        122.01        131.43         6.68 o                         
  -4   5  14         12.31         12.54         3.93 o                         
  -3   5  14         54.39         64.48         4.94 o                         
  -2   5  14          1.26          2.51         1.75 o                         
  -1   5  14          5.37          6.42         1.50 o                         
   0   5  14         75.17         88.28         9.81 o                         
   1   5  14         71.91         75.70         7.43 o                         
   2   5  14         29.24         23.01         3.38 o                         
   3   5  14        155.39        183.35         8.20 o                         
   4   5  14         36.79         43.12         5.95 o                         
   5   5  14          5.36          4.38         2.86 o                         
   6   5  14         26.43         25.22         4.08 o                         
   7   5  14          0.19          0.34         1.69 o                         
  -3   6  14          5.23          4.88         2.10 o                         
  -2   6  14         10.11         12.05         5.75 o                         
  -1   6  14          2.51          4.72         3.23 o                         
   0   6  14          2.49          0.94         2.78 o                         
   1   6  14        110.74        133.35        10.15 o                         
   2   6  14          0.10         -3.66         3.66 o                         
   3   6  14        152.99        210.29        12.05 o                         
 -11   0  15         53.41         59.73         7.69 o                         
  -9   0  15         89.94         65.96         8.86 o                         
  -7   0  15         38.99         35.96         7.53 o                         
  -5   0  15        198.96        185.03        14.02 o                         
  -3   0  15        176.59        156.58         9.52 o                         
  -1   0  15          0.45          1.70         3.67 o                         
   1   0  15       1188.36       1189.63        21.60 o                         
   3   0  15       1425.99       1500.83        20.29 o                         
   5   0  15        466.33        480.83        14.75 o                         
   7   0  15         35.87         37.44         3.96 o                         
   9   0  15         13.34         11.86         2.17 o                         
  11   0  15          5.92          5.94         2.53 o                         
 -12   1  15          1.16          0.76         1.81 o                         
 -11   1  15          0.73          0.94         2.11 o                         
 -10   1  15         61.71         56.24         5.66 o                         
  -9   1  15          0.01          0.23         1.97 o                         
  -8   1  15         51.05         41.43         4.39 o                         
  -7   1  15          8.57          9.68         2.07 o                         
  -6   1  15          7.67          7.75         2.21 o                         
  -5   1  15         73.43         68.98         6.82 o                         
  -4   1  15          0.03          3.59         4.96 o                         
  -3   1  15         20.67         19.90         2.24 o                         
  -2   1  15         41.47         55.92         3.85 o                         
  -1   1  15         35.27         31.43         2.73 o                         
   0   1  15        384.27        381.19        11.05 o                         
   1   1  15         43.74         45.79         3.18 o                         
   2   1  15        466.98        477.52         9.78 o                         
   3   1  15         12.39         12.87         1.99 o                         
   4   1  15         63.15         72.64         3.56 o                         
   5   1  15          5.34          6.54         1.52 o                         
   6   1  15        249.48        235.28         5.93 o                         
   7   1  15          3.20          2.98         1.28 o                         
   8   1  15          7.02         12.69         2.02 o                         
   9   1  15          0.15          1.57         1.03 o                         
  10   1  15         63.82         53.07         4.05 o                         
  11   1  15          0.05          3.00         1.42 o                         
  12   1  15         45.87         51.65         4.44 o                         
 -12   2  15          0.27          3.86         2.65 o                         
 -11   2  15         45.56         38.02         6.13 o                         
 -10   2  15          2.72          8.24         4.52 o                         
  -9   2  15         35.12         29.05         7.05 o                         
  -8   2  15        107.31         60.56         9.12 o                         
  -7   2  15         29.99         24.21         6.52 o                         
  -6   2  15          8.74         -2.18         6.27 o                         
  -5   2  15         81.14         88.08        12.92 o                         
  -4   2  15          1.94          4.62         9.34 o                         
  -3   2  15        119.60        136.81        11.34 o                         
  -2   2  15          0.78          1.57         1.85 o                         
  -1   2  15          0.19         -1.37         1.37 o                         
   0   2  15         99.97         83.90         4.35 o                         
   1   2  15        629.31        663.15        14.74 o                         
   2   2  15          8.62          9.12         1.70 o                         
   3   2  15       1237.67       1315.41        15.04 o                         
   4   2  15         48.87         42.87         2.80 o                         
   5   2  15        355.64        357.03         8.74 o                         
   6   2  15         66.02         65.79         3.72 o                         
   7   2  15         50.85         58.11         3.38 o                         
   8   2  15          6.36          6.25         1.45 o                         
   9   2  15          0.23         -1.01         2.20 o                         
  10   2  15          0.20          1.88         1.69 o                         
  11   2  15          8.46          4.74         1.99 o                         
 -11   3  15          0.32         -0.85         2.28 o                         
 -10   3  15          1.04          1.70         3.12 o                         
  -9   3  15         10.07         10.21         4.73 o                         
  -8   3  15         38.62         33.61         6.96 o                         
  -7   3  15          7.25         -6.74         6.74 o                         
  -6   3  15          5.36         -0.46         6.81 o                         
  -5   3  15         30.03         36.76         9.91 o                         
  -4   3  15          2.15          9.05         5.45 o                         
  -3   3  15          4.79          3.49         1.69 o                         
  -2   3  15          3.35          1.08         3.03 o                         
  -1   3  15        149.90        161.21         9.84 o                         
   0   3  15        136.23        145.46         7.35 o                         
   1   3  15         14.80         14.69         2.39 o                         
   2   3  15        374.39        404.27         8.17 o                         
   3   3  15         86.86        106.41         5.93 o                         
   4   3  15         80.60         82.56         5.26 o                         
   5   3  15         28.91         32.92         3.31 o                         
   6   3  15         49.11         53.45         3.15 o                         
   7   3  15          8.18          8.09         1.75 o                         
   8   3  15          2.46          5.36         2.33 o                         
   9   3  15         14.95         12.70         2.62 o                         
  10   3  15         25.28         18.94         2.43 o                         
  -9   4  15         13.20         14.18         1.65 o                         
  -8   4  15         35.32         35.21         5.98 o                         
  -7   4  15          9.08          6.70         1.66 o                         
  -6   4  15         25.89         28.16         8.43 o                         
  -5   4  15         10.40          7.53         1.84 o                         
  -4   4  15          0.56          0.56         1.04 o                         
  -3   4  15         28.36         34.90         4.83 o                         
  -2   4  15          1.00          0.70         4.37 o                         
  -1   4  15          6.95         -0.18         5.35 o                         
   0   4  15        102.20        117.79         8.55 o                         
   1   4  15        161.03        169.57        12.68 o                         
   2   4  15          0.76          1.75         2.66 o                         
   3   4  15        301.13        318.04        11.60 o                         
   4   4  15        183.14        186.32        11.87 o                         
   5   4  15         51.18         46.62         5.91 o                         
   6   4  15          8.06         12.01         3.19 o                         
   7   4  15         27.11         24.94         3.83 o                         
   8   4  15          2.93          5.90         1.89 o                         
  -6   5  15         14.93         21.20         2.30 o                         
  -5   5  15          5.61          3.68         2.03 o                         
  -4   5  15          0.03          2.17         2.76 o                         
  -3   5  15          3.31          6.05         3.50 o                         
  -2   5  15          0.07         -4.80         4.80 o                         
  -1   5  15         61.80         73.58        11.57 o                         
   0   5  15         14.09         16.02         2.96 o                         
   1   5  15          4.07          1.62         3.82 o                         
   2   5  15        125.08        141.38        13.09 o                         
   3   5  15         93.71         98.02         7.63 o                         
   4   5  15         14.83         15.32         2.35 o                         
   5   5  15          8.41          5.58         2.93 o                         
   6   5  15         35.11         38.10         4.06 o                         
 -12   0  16         66.54         53.92         5.54 o                         
 -10   0  16         22.03         24.37         3.04 o                         
  -8   0  16         52.55         46.79         5.86 o                         
  -6   0  16        321.09        272.02        35.20 o                         
  -4   0  16         22.62         24.82         4.01 o                         
  -2   0  16         84.25         98.32         7.88 o                         
   0   0  16        439.91        441.40        13.33 o                         
   2   0  16         50.12         54.21         4.91 o                         
   4   0  16        237.79        263.35        10.59 o                         
   6   0  16        143.59        157.68         7.87 o                         
   8   0  16        189.84        202.28         9.76 o                         
  10   0  16         17.62         18.58         3.46 o                         
 -11   1  16          3.40          2.73         1.20 o                         
 -10   1  16          1.95          6.09         2.56 o                         
  -9   1  16         31.99         21.84         5.83 o                         
  -8   1  16         20.64         20.65         6.45 o                         
  -7   1  16          0.18          3.67         2.07 o                         
  -6   1  16          0.82         -1.22         1.64 o                         
  -5   1  16        753.21        767.50        14.27 o                         
  -4   1  16          5.18          0.56         1.54 o                         
  -3   1  16         67.58         56.78         3.83 o                         
  -2   1  16          0.50          3.38         2.36 o                         
  -1   1  16        566.80        575.59        13.40 o                         
   0   1  16         14.47         11.00         2.03 o                         
   1   1  16          2.23          1.43         1.72 o                         
   2   1  16          6.40          7.50         1.69 o                         
   3   1  16        939.71       1041.31        14.13 o                         
   4   1  16         40.20         42.75         2.97 o                         
   5   1  16        436.50        430.15         8.00 o                         
   6   1  16        130.18        126.12         4.22 o                         
   7   1  16         80.36         83.03         3.81 o                         
   8   1  16          0.01          2.65         1.08 o                         
   9   1  16         16.88         19.98         1.71 o                         
  10   1  16          0.69          2.02         2.16 o                         
  11   1  16        111.62         94.94         5.99 o                         
 -11   2  16          0.95          0.84         1.07 o                         
 -10   2  16         37.60         34.44         6.06 o                         
  -9   2  16          7.03         16.22         5.27 o                         
  -8   2  16         97.74         82.51        10.03 o                         
  -7   2  16          4.72          6.74         5.19 o                         
  -6   2  16        321.11        243.41        17.99 o                         
  -5   2  16         16.06          6.79         9.34 o                         
  -4   2  16          4.36          4.04         5.40 o                         
  -3   2  16         44.11         47.41         3.24 o                         
  -2   2  16         27.55         38.48         4.21 o                         
  -1   2  16          0.57         -0.95         1.67 o                         
   0   2  16        194.77        209.71         7.07 o                         
   1   2  16        312.02        345.33         9.06 o                         
   2   2  16         86.66         96.94         4.92 o                         
   3   2  16         21.74         24.23         2.45 o                         
   4   2  16         88.22         87.39         4.34 o                         
   5   2  16          6.41          5.35         1.42 o                         
   6   2  16         18.70         17.63         2.28 o                         
   7   2  16          0.43          0.09         1.58 o                         
   8   2  16         40.98         42.65         2.70 o                         
   9   2  16         23.14         14.72         3.10 o                         
  10   2  16          4.35          4.48         1.83 o                         
 -10   3  16          1.55          2.20         1.95 o                         
  -9   3  16          2.56          2.50         1.19 o                         
  -8   3  16         12.92         15.95         4.91 o                         
  -7   3  16          1.56          2.05         1.54 o                         
  -6   3  16          0.83         -1.36         4.13 o                         
  -5   3  16        207.97        200.98        12.97 o                         
  -4   3  16         39.41         37.30         4.16 o                         
  -3   3  16         60.41         63.78         5.21 o                         
  -2   3  16          3.17          1.90         1.64 o                         
  -1   3  16        168.49        182.72         7.44 o                         
   0   3  16        131.56        147.86         8.70 o                         
   1   3  16          1.63         -2.12         2.12 o                         
   2   3  16          7.48          5.87         1.26 o                         
   3   3  16        252.27        270.43         8.92 o                         
   4   3  16         12.78         13.88         2.63 o                         
   5   3  16        263.89        236.14         7.53 o                         
   6   3  16         75.66         64.56         3.89 o                         
   7   3  16         35.32         35.01         2.95 o                         
   8   3  16         40.07         36.39         4.87 o                         
   9   3  16         17.40         10.81         2.84 o                         
  -8   4  16         54.44         57.39         6.72 o                         
  -7   4  16         35.97         41.78         8.48 o                         
  -6   4  16         89.57         82.34         7.80 o                         
  -5   4  16          5.90          6.39         2.85 o                         
  -4   4  16          4.50          6.17         5.56 o                         
  -3   4  16         15.78         18.15         7.19 o                         
  -2   4  16          0.02          3.21         3.18 o                         
  -1   4  16          3.63          6.20         3.75 o                         
   0   4  16         10.00          6.55         3.05 o                         
   1   4  16        147.39        160.80         9.27 o                         
   2   4  16         89.24         98.69         7.04 o                         
   3   4  16        275.34        310.73        11.81 o                         
   4   4  16         29.37         27.10         4.54 o                         
   5   4  16         69.81         65.79         6.54 o                         
   6   4  16         16.62         17.27         3.44 o                         
   7   4  16          6.39          3.42         1.80 o                         
  -4   5  16         12.47          9.65         3.00 o                         
  -3   5  16         20.77         24.30         5.28 o                         
  -2   5  16          3.82          9.75         4.57 o                         
  -1   5  16          7.15          5.35         4.08 o                         
   0   5  16         65.70         74.64         9.03 o                         
   1   5  16          2.33          6.85         2.17 o                         
   2   5  16          8.55          7.86         2.22 o                         
   3   5  16         47.08         41.51         5.21 o                         
   4   5  16          0.06          0.45         1.39 o                         
  -9   0  17        179.15        186.35        43.08 o                         
  -7   0  17          4.74          0.99         2.03 o                         
  -5   0  17         58.58         72.53         6.28 o                         
  -3   0  17        146.55        142.17         9.06 o                         
  -1   0  17         24.32         30.33         4.75 o                         
   1   0  17        445.40        511.33        13.80 o                         
   3   0  17          8.14          6.49         2.95 o                         
   5   0  17          3.09          4.84         2.22 o                         
   7   0  17         30.50         32.84         3.47 o                         
   9   0  17         18.92         20.39         2.27 o                         
 -10   1  17          4.03          4.73         1.42 o                         
  -9   1  17          2.36          3.65         1.80 o                         
  -8   1  17          1.09          2.89         1.41 o                         
  -7   1  17          0.21          1.61         1.05 o                         
  -6   1  17         47.87         48.37         3.51 o                         
  -5   1  17          0.11         -0.28         1.44 o                         
  -4   1  17        555.63        570.02        13.12 o                         
  -3   1  17          0.61         -0.57         1.57 o                         
  -2   1  17        112.44        113.89         5.85 o                         
  -1   1  17         19.33         19.52         2.71 o                         
   0   1  17        363.30        380.92         9.67 o                         
   1   1  17         13.80         14.42         2.24 o                         
   2   1  17        220.04        239.49         7.57 o                         
   3   1  17        123.29        140.03         5.72 o                         
   4   1  17        446.43        506.49        11.40 o                         
   5   1  17         13.77         17.59         1.94 o                         
   6   1  17         75.88         88.51         4.23 o                         
   7   1  17          1.41          3.51         1.33 o                         
   8   1  17         44.94         43.36         2.63 o                         
   9   1  17          2.75          4.37         1.99 o                         
  10   1  17         17.61         18.31         2.73 o                         
 -10   2  17         11.83         13.87         1.84 o                         
  -9   2  17         69.68         76.02        18.05 o                         
  -8   2  17          0.04          0.71         1.48 o                         
  -7   2  17          6.10          6.11         2.11 o                         
  -6   2  17          1.32         -0.06         1.59 o                         
  -5   2  17         15.82         11.65         6.59 o                         
  -4   2  17          0.02          1.48         1.88 o                         
  -3   2  17         85.67         82.47         4.55 o                         
  -2   2  17          7.92          6.68         1.59 o                         
  -1   2  17          0.54          0.08         2.24 o                         
   0   2  17         54.54         58.48         3.75 o                         
   1   2  17        296.29        333.29         8.57 o                         
   2   2  17         15.54         13.28         1.96 o                         
   3   2  17          1.09          1.46         1.32 o                         
   4   2  17         95.09         98.09         3.86 o                         
   5   2  17          0.32          0.48         0.95 o                         
   6   2  17         78.64         73.40         3.02 o                         
   7   2  17         29.45         22.56         1.59 o                         
   8   2  17          0.87          3.04         1.96 o                         
   9   2  17         19.20         18.80         2.82 o                         
  -8   3  17          1.35          2.15         2.86 o                         
  -7   3  17         14.65         19.76         3.82 o                         
  -6   3  17         91.52         90.61        18.45 o                         
  -5   3  17         43.52         43.94         9.52 o                         
  -4   3  17        152.71        144.69        18.13 o                         
  -3   3  17          5.77          4.97         1.84 o                         
  -2   3  17         16.51         20.39         6.79 o                         
  -1   3  17         45.47         56.04         3.99 o                         
   0   3  17        183.80        191.28         7.57 o                         
   1   3  17         14.12         17.60         2.28 o                         
   2   3  17        114.69        121.55         5.87 o                         
   3   3  17         60.88         53.45         4.08 o                         
   4   3  17        159.82        157.65         6.96 o                         
   5   3  17          1.86          3.63         1.32 o                         
   6   3  17         47.50         37.72         4.62 o                         
   7   3  17          4.21          1.69         1.64 o                         
   8   3  17          4.25          2.14         1.49 o                         
  -6   4  17          2.06          2.65         2.68 o                         
  -5   4  17          1.45          0.34         0.93 o                         
  -4   4  17          0.35         -4.24         4.24 o                         
  -3   4  17         38.79         49.61         7.89 o                         
  -2   4  17          1.33          5.55         4.43 o                         
  -1   4  17         12.78         14.24         3.19 o                         
   0   4  17         16.39         19.74         3.52 o                         
   1   4  17         52.11         58.48         5.15 o                         
   2   4  17         12.05         10.64         2.60 o                         
   3   4  17          2.90          2.03         4.66 o                         
   4   4  17         24.58         19.80         2.83 o                         
   5   4  17          0.76          0.93         2.92 o                         
  -8   0  18         43.43         43.72         3.92 o                         
  -6   0  18         79.46         77.05         5.89 o                         
  -4   0  18          9.79          6.38         2.62 o                         
  -2   0  18          9.44          6.44         2.65 o                         
   0   0  18         24.87         32.24         4.85 o                         
   2   0  18         18.99         15.18         3.54 o                         
   4   0  18         73.53         82.79         6.98 o                         
   6   0  18          8.08          9.35         2.55 o                         
   8   0  18         78.53         75.31         5.06 o                         
  -9   1  18          0.00         -0.35         2.69 o                         
  -8   1  18          1.02          0.69         3.33 o                         
  -7   1  18         16.97         20.15         2.48 o                         
  -6   1  18          6.84          6.58         1.31 o                         
  -5   1  18          0.03         -0.54         1.49 o                         
  -4   1  18          9.97         12.57         2.19 o                         
  -3   1  18         15.68         14.75         2.26 o                         
  -2   1  18          9.04         10.32         1.96 o                         
  -1   1  18         66.88         79.70         4.76 o                         
   0   1  18          9.28         10.78         2.04 o                         
   1   1  18         86.39         93.75         4.63 o                         
   2   1  18         11.40         11.26         1.85 o                         
   3   1  18        100.14        112.15         5.30 o                         
   4   1  18         19.15         20.19         2.16 o                         
   5   1  18          9.92         10.71         1.98 o                         
   6   1  18         22.33         20.97         2.31 o                         
   7   1  18        168.89        178.25         6.29 o                         
   8   1  18          6.63          4.33         1.52 o                         
  -8   2  18         43.21         44.47        10.82 o                         
  -7   2  18          1.74          2.57         2.03 o                         
  -6   2  18         16.26          9.24         2.08 o                         
  -5   2  18          7.60          5.27         2.20 o                         
  -4   2  18         23.21         20.15         3.94 o                         
  -3   2  18          1.17          0.71         1.02 o                         
  -2   2  18          6.07          5.56         1.45 o                         
  -1   2  18         24.48         21.83         2.35 o                         
   0   2  18          0.07          1.08         1.37 o                         
   1   2  18          1.00         -1.17         1.17 o                         
   2   2  18          8.03          6.61         1.54 o                         
   3   2  18         42.11         40.07         3.07 o                         
   4   2  18         43.06         50.92         3.17 o                         
   5   2  18         22.90         23.52         1.90 o                         
   6   2  18         18.57         15.75         1.41 o                         
  -7   3  18          9.02         12.44         1.64 o                         
  -6   3  18         12.11         12.01         1.81 o                         
  -5   3  18          0.15         -1.14         1.14 o                         
  -4   3  18         30.12         24.19         9.15 o                         
  -3   3  18          2.06          1.21         1.53 o                         
  -2   3  18         15.40         17.74         2.50 o                         
  -1   3  18          3.91          4.61         1.41 o                         
   0   3  18          1.65          1.89         1.29 o                         
   1   3  18         56.02         51.24         3.20 o                         
   2   3  18         10.49          7.83         1.58 o                         
   3   3  18         16.09         13.66         3.67 o                         
   4   3  18          4.82          5.53         2.38 o                         
   5   3  18          0.43         -1.13         1.94 o                         
   6   3  18          0.81          2.41         1.67 o                         
  -3   4  18          1.19         -2.17         2.73 o                         
  -2   4  18          0.12         -0.77         2.50 o                         
  -1   4  18         24.66         28.50         5.11 o                         
   0   4  18         18.36         23.25         5.51 o                         
   1   4  18         50.21         59.55         5.50 o                         
   2   4  18          6.45          8.55         7.12 o                         
   3   4  18          1.25          2.63         2.07 o                         
  -7   0  19          4.55          9.41         2.00 o                         
  -5   0  19          0.19          0.37         1.42 o                         
  -3   0  19         30.79         27.45         3.84 o                         
  -1   0  19         31.58         33.65         4.33 o                         
   1   0  19          4.60          2.94         2.20 o                         
   3   0  19         43.72         43.98         4.87 o                         
   5   0  19         22.23         29.47         3.63 o                         
   7   0  19          8.89          8.57         1.81 o                         
  -7   1  19          2.02          3.20         1.39 o                         
  -6   1  19         21.71         30.54         2.23 o                         
  -5   1  19         26.46         27.06         2.30 o                         
  -4   1  19        126.14        121.12         4.98 o                         
  -3   1  19          0.25         -0.05         1.05 o                         
  -2   1  19          0.46          1.80         1.56 o                         
  -1   1  19          1.13          1.24         1.22 o                         
   0   1  19         11.14         12.12         1.99 o                         
   1   1  19         26.17         30.00         2.90 o                         
   2   1  19         79.06         90.30         4.66 o                         
   3   1  19          1.55          1.76         1.23 o                         
   4   1  19          1.43          4.22         1.40 o                         
   5   1  19          9.59         10.15         1.56 o                         
   6   1  19         56.09         67.05         3.27 o                         
   7   1  19          6.26          5.41         0.93 o                         
  -6   2  19         11.00         10.86         1.71 o                         
  -5   2  19          2.44          2.07         1.10 o                         
  -4   2  19          0.99          0.57         1.14 o                         
  -3   2  19         14.34         10.46         3.18 o                         
  -2   2  19          1.27          0.37         1.10 o                         
  -1   2  19         10.85         11.80         1.69 o                         
   0   2  19          1.12          1.84         0.94 o                         
   1   2  19          3.08          5.17         1.22 o                         
   2   2  19          0.60         -0.09         0.95 o                         
   3   2  19         22.60         15.10         1.58 o                         
   4   2  19          1.21          0.92         1.36 o                         
   5   2  19          4.21          3.80         0.82 o                         
  -4   3  19         47.90         42.46        10.27 o                         
  -3   3  19          1.41          0.15         1.27 o                         
  -2   3  19          0.04         -0.92         1.29 o                         
  -1   3  19         16.87         14.67         3.68 o                         
   0   3  19         22.34         18.96         5.05 o                         
   1   3  19          4.59          5.74         3.49 o                         
   2   3  19          7.20         12.63         3.49 o                         
   3   3  19         50.29         46.77         4.86 o                         
  -6   0  20         14.71         21.69         2.32 o                         
  -4   0  20         10.99         12.35         2.32 o                         
  -2   0  20         98.17        100.13         6.17 o                         
   0   0  20         60.28         82.06         5.78 o                         
   2   0  20         29.85         27.37         3.40 o                         
   4   0  20          1.45         -0.64         1.20 o                         
  -5   1  20         50.74         64.78         7.64 o                         
  -4   1  20          8.00          8.11         1.25 o                         
  -3   1  20         20.38         14.39         1.72 o                         
  -2   1  20          0.11          0.95         0.92 o                         
  -1   1  20         11.10         13.39         1.75 o                         
   0   1  20          5.01          7.11         1.46 o                         
   1   1  20         24.88         29.69         2.44 o                         
   2   1  20          0.53         -0.95         0.95 o                         
   3   1  20         59.85         59.32         3.16 o                         
   4   1  20          7.22          8.15         1.28 o                         
  -4   2  20          5.71          4.55         1.52 o                         
  -3   2  20          0.20         -1.25         1.25 o                         
  -2   2  20         54.04         61.11         4.41 o                         
  -1   2  20          5.82          5.17         1.60 o                         
   0   2  20         17.20         17.52         1.56 o                         
   1   2  20          3.49          3.23         0.82 o                         
   2   2  20         41.25         42.52         2.29 o                         
   3   2  20          9.44         10.89         1.50 o                         
  -1   0  21         31.80         33.26         3.05 o                         
   1   0  21          0.41          3.52         1.29 o                         
                                                                                
